# Supplementary material for: The papain-like cysteine protease CEP1 is involved in programmed cell death and secondary wall thickening during xylem development in Arabidopsis
Source: J Exp Bot. 2018 Oct 30;70(1):205–15. doi: 10.1093/jxb/ery356 (PMC6305193; doi:10.1093/jxb/ery356)
Supplement: Supplementary Table S1-S2 [file ery356_suppl_supplementary_table_s1-s2.xlsx]

## Sheet: down
Gene_id	chromosome	Strand	start	end	length	CEP1_readcount	WT_readcount	CEP1_fpkm	WT_fpkm	CEP1_group_fpkm	WT_group_fpkm	CEP1_readcount(CEP1vsWT)	WT_readcount(CEP1vsWT)	log2FoldChange(CEP1vsWT)	pval(CEP1vsWT)	padj(CEP1vsWT)	significant(CEP1vsWT)	biological_process	biological_process_description	cellular_component	cellular_component_description	molecular_function	molecular_function_description	KEGG AnnotInfo	KEGG url	Gene name	Gene description
AT5G38160	5	+	15225767	15226208	442	1	8874	0.102479	957.775	0.102479	957.775	0	389.736	-12.952	7.7599e-42	8.3542e-40	DOWN	--	--	--	--	--	--	Bifunctional inhibitor/lipid-transfer protein/seed storage 2S albumin superfamily protein	http://www.genome.jp/dbget-bin/www_bget?ath:AT5G38160	-	Bifunctional inhibitor/lipid-transfer protein/seed storage 2S albumin superfamily protein [Source:TAIR;Acc:AT5G38160]
AT5G27010	5	-	9503315	9507569	2592	1	2531	0.0174752	46.5826	0.0174752	46.5826	0	111.159	-11.142	1.2916e-17	5.0863e-16	DOWN	--	--	--	--	GO:0003674//GO:0005488	molecular_function//binding	hypothetical protein	http://www.genome.jp/dbget-bin/www_bget?ath:AT5G27010	-	ARM repeat superfamily protein [Source:TAIR;Acc:AT5G27010]
AT4G36700	4	-	17298200	17300367	1842	1	2229	0.0245905	57.728	0.0245905	57.728	0	97.8952	-10.958	3.8254e-16	1.3621e-14	DOWN	GO:0008150	biological_process	--	--	GO:0003674//GO:0045735	molecular_function//nutrient reservoir activity	cupin family protein	http://www.genome.jp/dbget-bin/www_bget?ath:AT4G36700	-	RmlC-like cupins superfamily protein [Source:TAIR;Acc:AT4G36700]
AT2G15555	2	-	6785904	6786976	1073	3	6136	0.126642	272.805	0.126642	272.805	0	269.486	-10.834	1.9424e-42	2.1418e-40	DOWN	--	--	--	--	--	--	--	--	-	other RNA [Source:TAIR;Acc:AT2G15555]
AT4G28520	4	+	14087556	14089796	1794	0	19882	0	547.303	0	547.303	0	873.195	-10.77	9.0457e-135	5.6752e-132	DOWN	GO:1901700//GO:0009719//GO:1901701//GO:0070887//GO:0048608//GO:0071215//GO:0048856//GO:0048731//GO:0009737//GO:0044699//GO:0032870//GO:0032501//GO:0021700//GO:0061458//GO:0010431//GO:0032502//GO:0009987//GO:0051716//GO:0001101//GO:0008150//GO:0071396//GO:0009791//GO:0071310//GO:0044707//GO:0044767//GO:0071495//GO:0022414//GO:0003006//GO:0010033//GO:0044702//GO:0071229//GO:0033993//GO:0010154//GO:…	response to oxygen-containing compound//response to endogenous stimulus//cellular response to oxygen-containing compound//cellular response to chemical stimulus//reproductive structure development//cellular response to abscisic acid stimulus//anatomical structure development//system development//response to abscisic acid//single-organism process//cellular response to hormone stimulus//multicellul…	GO:0005737//GO:0005575//GO:0000325//GO:0044444//GO:0043231//GO:0005773//GO:0043229//GO:0043227//GO:0044424//GO:0005622//GO:0000326//GO:0044464//GO:0005623//GO:0043226//GO:0000322	cytoplasm//cellular_component//plant-type vacuole//cytoplasmic part//intracellular membrane-bounded organelle//vacuole//intracellular organelle//membrane-bounded organelle//intracellular part//intracellular//protein storage vacuole//cell part//cell//organelle//storage vacuole	GO:0045735//GO:0003674	nutrient reservoir activity//molecular_function	CRA1; 12S seed storage protein CRA1	http://www.genome.jp/dbget-bin/www_bget?ath:AT5G44120	CRC	12S seed storage protein CRC [Source:UniProtKB/Swiss-Prot;Acc:Q96318]
AT4G27160	4	+	13611796	13612563	768	0	19627	0	1219.15	0	1219.15	0	861.996	-10.752	1.8054e-133	1.0949e-130	DOWN	--	--	--	--	GO:0019899//GO:0005488//GO:0019900//GO:0005515//GO:0003674//GO:0045735//GO:0019901//GO:0043424	enzyme binding//binding//kinase binding//protein binding//molecular_function//nutrient reservoir activity//protein kinase binding//protein histidine kinase binding	SESA3; seed storage albumin 3	http://www.genome.jp/dbget-bin/www_bget?ath:AT4G27160	AT2S3	2S seed storage protein 3 [Source:UniProtKB/Swiss-Prot;Acc:P15459]
AT1G62000	1	+	22913441	22914146	706	2	3157	0.128316	213.322	0.128316	213.322	0	138.652	-10.46	5.777e-24	3.2846e-22	DOWN	--	--	--	--	--	--	hypothetical protein	http://www.genome.jp/dbget-bin/www_bget?ath:AT1G62000	-	UPF0540 protein At1g62000 [Source:UniProtKB/Swiss-Prot;Acc:Q39168]
AT2G27380	2	+	11713411	11715696	2286	0	13365	0	278.907	0	278.907	0	586.976	-10.197	8.2409e-100	3.3319e-97	DOWN	GO:0008150//GO:0009987//GO:0032502//GO:0071840//GO:0009664//GO:0032501//GO:0044699//GO:0071669//GO:0045229//GO:0009845//GO:0016043//GO:0071555//GO:0007275//GO:0009827//GO:0071554//GO:0090351//GO:0044767//GO:0042545//GO:0044707//GO:0009791	biological_process//cellular process//developmental process//cellular component organization or biogenesis//plant-type cell wall organization//multicellular organismal process//single-organism process//plant-type cell wall organization or biogenesis//external encapsulating structure organization//seed germination//cellular component organization//cell wall organization//multicellular organismal d…	GO:0071944//GO:0005575//GO:0005576//GO:0005623//GO:0009505//GO:0044464//GO:0005618//GO:0030312//GO:0009530	cell periphery//cellular_component//extracellular region//cell//plant-type cell wall//cell part//cell wall//external encapsulating structure//primary cell wall	GO:0003674//GO:0005198//GO:0005199	molecular_function//structural molecule activity//structural constituent of cell wall	EPR1; proline-rich extensin-like protein EPR1	http://www.genome.jp/dbget-bin/www_bget?ath:AT2G27380	EPR1	Proline-rich extensin-like protein EPR1 [Source:UniProtKB/Swiss-Prot;Acc:Q9ZQI0]
AT2G34700	2	-	14634134	14635627	722	1	1286	0.0627365	84.9708	0.0627365	84.9708	0	56.4797	-10.165	4.2608e-11	1.0323e-09	DOWN	GO:0008150	biological_process	--	--	--	--	pollen Ole e 1 allergen and extensin family protein	http://www.genome.jp/dbget-bin/www_bget?ath:AT2G34700	-	Pollen Ole e 1 allergen and extensin family protein [Source:TAIR;Acc:AT2G34700]
AT4G28365	4	-	14032845	14033840	919	2	2364	0.0985761	122.715	0.0985761	122.715	0	103.824	-10.043	1.7971e-19	7.9946e-18	DOWN	--	--	GO:0005575//GO:0016020//GO:0031224//GO:0031225//GO:0044425	cellular_component//membrane//intrinsic component of membrane//anchored component of membrane//membrane part	GO:0046914//GO:0003674//GO:0046872//GO:0009055//GO:0043169//GO:0005488//GO:0043167//GO:0005507	transition metal ion binding//molecular_function//metal ion binding//electron carrier activity//cation binding//binding//ion binding//copper ion binding	ENODL3; early nodulin-like protein 3	http://www.genome.jp/dbget-bin/www_bget?ath:AT4G28365	ENODL3	early nodulin-like protein 3 [Source:TAIR;Acc:AT4G28365]
AT1G03880	1	+	985751	988146	1633	0	9431	0	275.51	0	275.51	0	414.199	-9.6942	2.0653e-76	5.5259e-74	DOWN	GO:0050896//GO:0097305//GO:0071396//GO:0007275//GO:0008150//GO:0009987//GO:0001101//GO:0051716//GO:0032504//GO:0061458//GO:0032502//GO:0048316//GO:0010431//GO:0000003//GO:0042221//GO:0009725//GO:0097306//GO:0009737//GO:0033993//GO:0044702//GO:0048731//GO:0071229//GO:0010033//GO:0048856//GO:0048609//GO:0032870//GO:0010154//GO:0032501//GO:0021700//GO:0044699//GO:0009719//GO:1901701//GO:0044707//GO:…	response to stimulus//response to alcohol//cellular response to lipid//multicellular organismal development//biological_process//cellular process//response to acid chemical//cellular response to stimulus//multicellular organism reproduction//reproductive system development//developmental process//seed development//seed maturation//reproduction//response to chemical//response to hormone//cellular …	GO:0043227//GO:0000322//GO:0043229//GO:0043226//GO:0005773//GO:0043231//GO:0044464//GO:0005623//GO:0000326//GO:0044444//GO:0005622//GO:0044424//GO:0005575//GO:0005737//GO:0000325	membrane-bounded organelle//storage vacuole//intracellular organelle//organelle//vacuole//intracellular membrane-bounded organelle//cell part//cell//protein storage vacuole//cytoplasmic part//intracellular//intracellular part//cellular_component//cytoplasm//plant-type vacuole	GO:0045735//GO:0003674	nutrient reservoir activity//molecular_function	CRU2; cruciferin 2	http://www.genome.jp/dbget-bin/www_bget?ath:AT1G03880	CRB	12S seed storage protein CRB [Source:UniProtKB/Swiss-Prot;Acc:P15456]
AT5G13170	5	-	4181042	4183306	1303	1	905	0.0347626	33.1337	0.0347626	33.1337	0	39.7466	-9.6579	9.1462e-09	1.6724e-07	DOWN	GO:0044767//GO:0071495//GO:0006950//GO:0071702//GO:0071214//GO:0044707//GO:0048827//GO:0048366//GO:0071310//GO:0071229//GO:0033993//GO:0033554//GO:0010033//GO:0042221//GO:0009725//GO:0015770//GO:0097306//GO:0015766//GO:0009751//GO:0071407//GO:0008643//GO:0097305//GO:0050896//GO:0007275//GO:0051179//GO:0071215//GO:0006810//GO:0044765//GO:0070887//GO:0048367//GO:0009719//GO:1901701//GO:1901700//GO:…	single-organism developmental process//cellular response to endogenous stimulus//response to stress//organic substance transport//cellular response to abiotic stimulus//single-multicellular organism process//phyllome development//leaf development//cellular response to organic substance//cellular response to acid chemical//response to lipid//cellular response to stress//response to organic substan…	GO:0005886//GO:0016021//GO:0005887//GO:0044425//GO:0005623//GO:0044459//GO:0044464//GO:0005575//GO:0016020//GO:0031226//GO:0031224//GO:0071944	plasma membrane//integral component of membrane//integral component of plasma membrane//membrane part//cell//plasma membrane part//cell part//cellular_component//membrane//intrinsic component of plasma membrane//intrinsic component of membrane//cell periphery	GO:0022892//GO:0051119//GO:0015157//GO:1901476//GO:0005215//GO:0008515//GO:0022891//GO:0015154//GO:0003674//GO:0015144//GO:0022857	substrate-specific transporter activity//sugar transmembrane transporter activity//oligosaccharide transmembrane transporter activity//carbohydrate transporter activity//transporter activity//sucrose transmembrane transporter activity//substrate-specific transmembrane transporter activity//disaccharide transmembrane transporter activity//molecular_function//carbohydrate transmembrane transporter …	SAG29; senescence-associated protein 29; K15382 solute carrier family 50 (sugar transporter)	http://www.genome.jp/dbget-bin/www_bget?ath:AT5G13170	SWEET15	Bidirectional sugar transporter SWEET15 [Source:UniProtKB/Swiss-Prot;Acc:Q9FY94]
AT4G27150	4	+	13609341	13610075	735	0	9109	0	591.221	0	591.221	0	400.057	-9.6441	2.1671e-74	5.5532e-72	DOWN	--	--	--	--	GO:0003674//GO:0045735	molecular_function//nutrient reservoir activity	SESA2; seed storage albumin 2	http://www.genome.jp/dbget-bin/www_bget?ath:AT4G27150	AT2S2	2S seed storage protein 2 [Source:UniProtKB/Swiss-Prot;Acc:P15458]
AT1G35750	1	-	13253398	13255570	1587	1	838	0.0285417	25.1903	0.0285417	25.1903	0	36.804	-9.547	2.5008e-08	4.3292e-07	DOWN	GO:0044249//GO:1901564//GO:0051171//GO:0044271//GO:0043170//GO:0050794//GO:1901566//GO:0006807//GO:2000112//GO:0008150//GO:0009987//GO:0006417//GO:0009059//GO:0032268//GO:0010556//GO:0009058//GO:0009889//GO:0008152//GO:0044238//GO:0044267//GO:0034641//GO:0044260//GO:0043043//GO:0010467//GO:0031323//GO:0006518//GO:0010608//GO:0065007//GO:0043604//GO:0034248//GO:0006412//GO:0051246//GO:0031326//GO:…	cellular biosynthetic process//organonitrogen compound metabolic process//regulation of nitrogen compound metabolic process//cellular nitrogen compound biosynthetic process//macromolecule metabolic process//regulation of cellular process//organonitrogen compound biosynthetic process//nitrogen compound metabolic process//regulation of cellular macromolecule biosynthetic process//biological_process…	GO:0005575//GO:0005737//GO:0005623//GO:0044464//GO:0005622//GO:0044424	cellular_component//cytoplasm//cell//cell part//intracellular//intracellular part	GO:0003674//GO:0003723//GO:1901363//GO:0003676//GO:0097159//GO:0005488	molecular_function//RNA binding//heterocyclic compound binding//nucleic acid binding//organic cyclic compound binding//binding	PUM10; protein pumilio 10	http://www.genome.jp/dbget-bin/www_bget?ath:AT1G35750	APUM10	Putative pumilio homolog 10 [Source:UniProtKB/Swiss-Prot;Acc:Q9LP21]
AT4G27170	4	+	13613596	13614283	688	0	8492	0	588.827	0	588.827	0	372.959	-9.5429	1.8276e-70	4.2631e-68	DOWN	--	--	--	--	GO:0003674//GO:0045735	molecular_function//nutrient reservoir activity	SESA4; seed storage albumin 4	http://www.genome.jp/dbget-bin/www_bget?ath:AT4G27170	AT2S4	2S seed storage protein 4 [Source:UniProtKB/Swiss-Prot;Acc:P15460]
AT5G44120	5	-	17756264	17758288	1774	0	5746	0	162.102	0	162.102	0	252.358	-8.9793	5.7395e-52	8.7753e-50	DOWN	GO:0044699//GO:0032870//GO:0021700//GO:0032501//GO:0048856//GO:0009737//GO:0048731//GO:0070887//GO:0071215//GO:0048608//GO:1901700//GO:0009719//GO:1901701//GO:0008150//GO:0009987//GO:0051716//GO:0001101//GO:0071396//GO:0032502//GO:0010431//GO:0061458//GO:0048609//GO:0010154//GO:0010033//GO:0033993//GO:0044702//GO:0071229//GO:0071495//GO:0044767//GO:0003006//GO:0022414//GO:0071310//GO:0009791//GO:…	single-organism process//cellular response to hormone stimulus//developmental maturation//multicellular organismal process//anatomical structure development//response to abscisic acid//system development//cellular response to chemical stimulus//cellular response to abscisic acid stimulus//reproductive structure development//response to oxygen-containing compound//response to endogenous stimulus//…	GO:0044444//GO:0000325//GO:0005575//GO:0005737//GO:0043229//GO:0043227//GO:0005773//GO:0043231//GO:0000326//GO:0044424//GO:0005622//GO:0043226//GO:0000322//GO:0005623//GO:0044464	cytoplasmic part//plant-type vacuole//cellular_component//cytoplasm//intracellular organelle//membrane-bounded organelle//vacuole//intracellular membrane-bounded organelle//protein storage vacuole//intracellular part//intracellular//organelle//storage vacuole//cell//cell part	GO:0003674//GO:0045735	molecular_function//nutrient reservoir activity	CRA1; 12S seed storage protein CRA1	http://www.genome.jp/dbget-bin/www_bget?ath:AT5G44120	CRA1	12S seed storage protein CRA1 [Source:UniProtKB/Swiss-Prot;Acc:P15455]
AT3G12203	3	-	3891357	3893981	1339	1	514	0.033828	18.3125	0.033828	18.3125	0	22.5743	-8.8418	4.7234e-06	5.6649e-05	DOWN	GO:0043170//GO:0008150//GO:0008152//GO:0044238//GO:0006508//GO:0019538//GO:0071704	macromolecule metabolic process//biological_process//metabolic process//primary metabolic process//proteolysis//protein metabolic process//organic substance metabolic process	GO:0005575//GO:0005576	cellular_component//extracellular region	GO:0017171//GO:0003674//GO:0016787//GO:0008233//GO:0008236//GO:0070011//GO:0008238//GO:0003824//GO:0004185//GO:0004180//GO:0070008	serine hydrolase activity//molecular_function//hydrolase activity//peptidase activity//serine-type peptidase activity//peptidase activity, acting on L-amino acid peptides//exopeptidase activity//catalytic activity//serine-type carboxypeptidase activity//carboxypeptidase activity//serine-type exopeptidase activity	scpl17; serine carboxypeptidase-like 17; K16296 serine carboxypeptidase-like clade I [EC:3.4.16.-]	http://www.genome.jp/dbget-bin/www_bget?ath:AT3G12203	SCPL17	Serine carboxypeptidase-like 17 [Source:UniProtKB/Swiss-Prot;Acc:Q9C7D6]
AT4G25140	4	+	12900430	12901577	908	0	5156	0	270.89	0	270.89	0	226.446	-8.823	1.0086e-47	1.3493e-45	DOWN	GO:0008150//GO:0032502//GO:0010344//GO:0009628//GO:0071840//GO:0061458//GO:0033036//GO:0032501//GO:0009409//GO:0009266//GO:0044699//GO:0010876//GO:0048731//GO:0019915//GO:0048856//GO:0048608//GO:0051179//GO:0009845//GO:0050826//GO:0065007//GO:0050896//GO:0007275//GO:0048316//GO:0051235//GO:0065008//GO:0044085//GO:0010154//GO:0044702//GO:0090351//GO:0003006//GO:0022414//GO:0044767//GO:0044707//GO:…	biological_process//developmental process//seed oilbody biogenesis//response to abiotic stimulus//cellular component organization or biogenesis//reproductive system development//macromolecule localization//multicellular organismal process//response to cold//response to temperature stimulus//single-organism process//lipid localization//system development//lipid storage//anatomical structure develo…	GO:0043229//GO:0031224//GO:0043228//GO:0005575//GO:0016020//GO:0005811//GO:0012511//GO:0043232//GO:0043226//GO:0005623//GO:0044464//GO:0044425//GO:0016021//GO:0044424//GO:0005622	intracellular organelle//intrinsic component of membrane//non-membrane-bounded organelle//cellular_component//membrane//lipid particle//monolayer-surrounded lipid storage body//intracellular non-membrane-bounded organelle//organelle//cell//cell part//membrane part//integral component of membrane//intracellular part//intracellular	--	--	OLEO1; oleosin 1	http://www.genome.jp/dbget-bin/www_bget?ath:AT4G25140	OLEO1	Oleosin 18.5 kDa [Source:UniProtKB/Swiss-Prot;Acc:P29525]
AT1G12340	1	+	4197396	4198310	668	1	427	0.067808	30.4942	0.067808	30.4942	0	18.7534	-8.5743	2.2287e-05	0.00023128	DOWN	GO:0050789//GO:0050896//GO:0035556//GO:0065007//GO:0023052//GO:0044700//GO:0044699//GO:0007165//GO:0051716//GO:0009987//GO:0008150//GO:0050794//GO:0044763//GO:0007154	regulation of biological process//response to stimulus//intracellular signal transduction//biological regulation//signaling//single organism signaling//single-organism process//signal transduction//cellular response to stimulus//cellular process//biological_process//regulation of cellular process//single-organism cellular process//cell communication	GO:0044425//GO:0016021//GO:0005575//GO:0016020//GO:0031224	membrane part//integral component of membrane//cellular_component//membrane//intrinsic component of membrane	--	--	putative protein cornichon	http://www.genome.jp/dbget-bin/www_bget?ath:AT1G12340	-	Probable protein cornichon homolog 2 [Source:UniProtKB/Swiss-Prot;Acc:Q3EDD7]
AT1G09380	1	-	3026135	3029549	1568	3	1257	0.0866627	38.2433	0.0866627	38.2433	0	55.206	-8.547	3.1519e-13	9.3245e-12	DOWN	--	--	GO:0016021//GO:0044425//GO:0031224//GO:0005575//GO:0016020	integral component of membrane//membrane part//intrinsic component of membrane//cellular_component//membrane	GO:0005215//GO:0003674//GO:0022857	transporter activity//molecular_function//transmembrane transporter activity	nodulin MtN21-like transporter family protein	http://www.genome.jp/dbget-bin/www_bget?ath:AT1G09380	-	WAT1-related protein At1g09380 [Source:UniProtKB/Swiss-Prot;Acc:Q8GXB4]
AT3G63040	3	-	23296572	23297225	654	1	410	0.0692595	29.907	0.0692595	29.907	0	18.0067	-8.5156	3.0476e-05	0.00030805	DOWN	GO:0008150	biological_process	--	--	--	--	hypothetical protein	http://www.genome.jp/dbget-bin/www_bget?ath:AT3G63040	-	unknown protein; FUNCTIONS IN: molecular_function unknown; INVOLVED IN: biological_process unknown; LOCATED IN: endomembrane system; Has 5 Blast hits to 5 proteins in 2 species: Archae - 0; Bacteria - 0; Metazoa - 0; Fungi - 0; Plants - 5; Viruses - /.../her Eukaryotes - 0 (source: NCBI BLink). [Source:TAIR;Acc:AT3G63040]
AT1G62060	1	-	22941569	22942300	732	0	4045	0	263.617	0	263.617	0	177.652	-8.4729	2.2003e-39	2.1996e-37	DOWN	--	--	--	--	--	--	hypothetical protein	http://www.genome.jp/dbget-bin/www_bget?ath:AT1G62060	-	UPF0540 protein At1g62060 [Source:UniProtKB/Swiss-Prot;Acc:O04573]
AT5G38170	5	+	15227638	15228081	444	0	3893	0	418.28	0	418.28	0	170.976	-8.4177	3.3416e-38	3.1999e-36	DOWN	GO:0090304//GO:0010557//GO:0048518//GO:0006139//GO:1901362//GO:0006351//GO:0045893//GO:0065007//GO:0031323//GO:0032774//GO:0010467//GO:0031325//GO:0044260//GO:0009891//GO:0016070//GO:0046483//GO:0018130//GO:0071704//GO:0034645//GO:0044237//GO:0019222//GO:1901360//GO:0010468//GO:0050789//GO:1901576//GO:0080090//GO:0045935//GO:0006355//GO:0060255//GO:0051173//GO:0031328//GO:0031326//GO:0048522//GO:…	nucleic acid metabolic process//positive regulation of macromolecule biosynthetic process//positive regulation of biological process//nucleobase-containing compound metabolic process//organic cyclic compound biosynthetic process//transcription, DNA-templated//positive regulation of transcription, DNA-templated//biological regulation//regulation of cellular metabolic process//RNA biosynthetic proc…	--	--	--	--	bifunctional inhibitor/lipid-transfer protein/seed storage 2S albumin-like protein	http://www.genome.jp/dbget-bin/www_bget?ath:AT5G38170	-	Bifunctional inhibitor/lipid-transfer protein/seed storage 2S albumin superfamily protein [Source:TAIR;Acc:AT5G38170]
AT1G52800	1	+	19664044	19665362	945	2	728	0.095864	36.7507	0.095864	36.7507	0	31.9729	-8.344	2.0003e-08	3.5265e-07	DOWN	GO:0044699//GO:0008152//GO:0008150//GO:0044710//GO:0055114	single-organism process//metabolic process//biological_process//single-organism metabolic process//oxidation-reduction process	--	--	GO:0016706//GO:0003674//GO:0046872//GO:0051213//GO:0043169//GO:0016491//GO:0005488//GO:0003824//GO:0043167//GO:0016705	oxidoreductase activity, acting on paired donors, with incorporation or reduction of molecular oxygen, 2-oxoglutarate as one donor, and incorporation of one atom each of oxygen into both donors//molecular_function//metal ion binding//dioxygenase activity//cation binding//oxidoreductase activity//binding//catalytic activity//ion binding//oxidoreductase activity, acting on paired donors, with incor…	oxidoreductase, 2OG-Fe(II) oxygenase family protein	http://www.genome.jp/dbget-bin/www_bget?ath:AT1G52800	-	2-oxoglutarate (2OG) and Fe(II)-dependent oxygenase superfamily protein [Source:TAIR;Acc:AT1G52800]
AT4G27140	4	+	13607329	13608031	703	0	3387	0	229.84	0	229.84	0	148.753	-8.2168	3.4624e-34	2.9715e-32	DOWN	--	--	--	--	GO:0045735//GO:0003674	nutrient reservoir activity//molecular_function	SESA1; seed storage albumin 1	http://www.genome.jp/dbget-bin/www_bget?ath:AT4G27140	AT2S1	2S seed storage protein 1 [Source:UniProtKB/Swiss-Prot;Acc:P15457]
AT5G47670	5	+	19315023	19316169	1087	2	585	0.0895172	27.5766	0.0895172	27.5766	0	25.6925	-8.0285	3.0868e-07	4.5697e-06	DOWN	GO:0071215//GO:0009059//GO:0070887//GO:0009058//GO:1901701//GO:0051254//GO:0019219//GO:0009719//GO:0007165//GO:1901700//GO:0010628//GO:0010556//GO:0044700//GO:0032870//GO:0044699//GO:1903506//GO:0009889//GO:0008152//GO:0044238//GO:0010604//GO:0034641//GO:0097659//GO:0009737//GO:0034654//GO:0044763//GO:0006725//GO:2001141//GO:0051171//GO:1903508//GO:0009893//GO:0007154//GO:0044249//GO:0019438//GO:…	cellular response to abscisic acid stimulus//macromolecule biosynthetic process//cellular response to chemical stimulus//biosynthetic process//cellular response to oxygen-containing compound//positive regulation of RNA metabolic process//regulation of nucleobase-containing compound metabolic process//response to endogenous stimulus//signal transduction//response to oxygen-containing compound//pos…	GO:0005575//GO:0043231//GO:0043227//GO:0043229//GO:0005634//GO:0005622//GO:0044424//GO:0005623//GO:0044464//GO:0043226	cellular_component//intracellular membrane-bounded organelle//membrane-bounded organelle//intracellular organelle//nucleus//intracellular//intracellular part//cell//cell part//organelle	GO:0046983//GO:1901363//GO:0003674//GO:0005515//GO:0003700//GO:0046982//GO:0033613//GO:0008134//GO:0001071//GO:0003676//GO:0097159//GO:0005488//GO:0003677//GO:0043565	protein dimerization activity//heterocyclic compound binding//molecular_function//protein binding//transcription factor activity, sequence-specific DNA binding//protein heterodimerization activity//activating transcription factor binding//transcription factor binding//nucleic acid binding transcription factor activity//nucleic acid binding//organic cyclic compound binding//binding//DNA binding//s…	NF-YB6; nuclear transcription factor Y subunit B-6	http://www.genome.jp/dbget-bin/www_bget?ath:AT5G47670	NFYB6	Nuclear transcription factor Y subunit B-6 [Source:UniProtKB/Swiss-Prot;Acc:Q84W66]
AT5G27200	5	+	9571185	9571989	420	2	553	0.215694	62.8119	0.215694	62.8119	0	24.2871	-7.9473	5.8213e-07	8.1787e-06	DOWN	GO:0044699//GO:0044238//GO:0008152//GO:0008610//GO:0006631//GO:0009058//GO:0044281//GO:0008150//GO:0009987//GO:0044710//GO:0044711//GO:0044249//GO:0006633//GO:0044763//GO:0044255//GO:0046394//GO:1901576//GO:0044237//GO:0071704//GO:0016053//GO:0006629//GO:0032787//GO:0072330//GO:0019752//GO:0006082//GO:0044283//GO:0043436	single-organism process//primary metabolic process//metabolic process//lipid biosynthetic process//fatty acid metabolic process//biosynthetic process//small molecule metabolic process//biological_process//cellular process//single-organism metabolic process//single-organism biosynthetic process//cellular biosynthetic process//fatty acid biosynthetic process//single-organism cellular process//cellu…	GO:0044444//GO:0005575//GO:0005737//GO:0043229//GO:0043227//GO:0043231//GO:0005622//GO:0044424//GO:0009507//GO:0009536//GO:0043226//GO:0005623//GO:0044464	cytoplasmic part//cellular_component//cytoplasm//intracellular organelle//membrane-bounded organelle//intracellular membrane-bounded organelle//intracellular//intracellular part//chloroplast//plastid//organelle//cell//cell part	GO:0072341//GO:0000036//GO:0051192//GO:0003674//GO:0031177//GO:0019842//GO:0033218//GO:0005488//GO:0044620//GO:0048037//GO:0043167//GO:0036094//GO:0043168	modified amino acid binding//ACP phosphopantetheine attachment site binding involved in fatty acid biosynthetic process//prosthetic group binding//molecular_function//phosphopantetheine binding//vitamin binding//amide binding//binding//ACP phosphopantetheine attachment site binding//cofactor binding//ion binding//small molecule binding//anion binding	ACP5; acyl carrier protein 5	http://www.genome.jp/dbget-bin/www_bget?ath:AT5G27200	ACP5	Acyl carrier protein 5, chloroplastic [Source:UniProtKB/Swiss-Prot;Acc:O04652]
AT5G51210	5	+	20820101	20820944	734	0	2755	0	179.057	0	179.057	0	120.997	-7.9188	5.7347e-29	3.9373e-27	DOWN	--	--	GO:0043226//GO:0043232//GO:0012511//GO:0005811//GO:0044464//GO:0005623//GO:0044425//GO:0005622//GO:0044424//GO:0016021//GO:0043229//GO:0043228//GO:0031224//GO:0016020//GO:0005575	organelle//intracellular non-membrane-bounded organelle//monolayer-surrounded lipid storage body//lipid particle//cell part//cell//membrane part//intracellular//intracellular part//integral component of membrane//intracellular organelle//non-membrane-bounded organelle//intrinsic component of membrane//membrane//cellular_component	--	--	OLEO3; oleosin3	http://www.genome.jp/dbget-bin/www_bget?ath:AT5G51210	OL3	Oleosin 14.9 kDa [Source:UniProtKB/Swiss-Prot;Acc:Q43284]
AT4G24420	4	+	12627096	12627606	511	3	784	0.265924	73.1916	0.265924	73.1916	0	34.4324	-7.8659	2.3092e-09	4.6069e-08	DOWN	GO:0008150	biological_process	--	--	GO:0036094//GO:0000166//GO:0097159//GO:0005488//GO:1901363//GO:1901265//GO:0003674	small molecule binding//nucleotide binding//organic cyclic compound binding//binding//heterocyclic compound binding//nucleoside phosphate binding//molecular_function	RNA recognition motif-containing protein	http://www.genome.jp/dbget-bin/www_bget?ath:AT4G24420	-	RNA-binding (RRM/RBD/RNP motifs) family protein [Source:TAIR;Acc:AT4G24420]
AT5G15360	5	-	4987437	4989182	762	0	2610	0	163.4	0	163.4	0	114.628	-7.8408	9.8371e-28	6.4847e-26	DOWN	GO:0008150	biological_process	--	--	--	--	hypothetical protein	http://www.genome.jp/dbget-bin/www_bget?ath:AT5G15360	-	unknown protein; Has 4 Blast hits to 4 proteins in 2 species: Archae - 0; Bacteria - 0; Metazoa - 0; Fungi - 0; Plants - 4; Viruses - 0; Other Eukaryotes - 0 (source: NCBI BLink). [Source:TAIR;Acc:AT5G15360]
AT5G40420	5	-	16173393	16174783	872	0	2518	0	137.754	0	137.754	0	110.588	-7.789	6.0815e-27	3.9237e-25	DOWN	GO:0048608//GO:0051179//GO:0009845//GO:0019915//GO:0048731//GO:0010876//GO:0048856//GO:0032501//GO:0033036//GO:0009266//GO:0044699//GO:0009409//GO:0071840//GO:0009628//GO:0061458//GO:0032502//GO:0010344//GO:0008150//GO:0044707//GO:0006950//GO:0009791//GO:0022414//GO:0003006//GO:0090351//GO:0044767//GO:0044702//GO:0010154//GO:0044085//GO:0065008//GO:0051235//GO:0048316//GO:0050896//GO:0007275//GO:…	reproductive structure development//localization//seed germination//lipid storage//system development//lipid localization//anatomical structure development//multicellular organismal process//macromolecule localization//response to temperature stimulus//single-organism process//response to cold//cellular component organization or biogenesis//response to abiotic stimulus//reproductive system develo…	GO:0005575//GO:0016020//GO:0043228//GO:0031224//GO:0043229//GO:0005622//GO:0044424//GO:0016021//GO:0044425//GO:0044464//GO:0005623//GO:0043232//GO:0043226//GO:0005811//GO:0012511	cellular_component//membrane//non-membrane-bounded organelle//intrinsic component of membrane//intracellular organelle//intracellular//intracellular part//integral component of membrane//membrane part//cell part//cell//intracellular non-membrane-bounded organelle//organelle//lipid particle//monolayer-surrounded lipid storage body	--	--	OLEO2; oleosin 2	http://www.genome.jp/dbget-bin/www_bget?ath:AT5G40420	OLEO2	Oleosin 21.2 kDa [Source:UniProtKB/Swiss-Prot;Acc:Q39165]
AT4G30880	4	+	15035207	15035843	445	2	472	0.203576	50.5997	0.203576	50.5997	0	20.7297	-7.7188	3.0268e-06	3.7693e-05	DOWN	--	--	--	--	--	--	putative lipid transfer protein	http://www.genome.jp/dbget-bin/www_bget?ath:AT4G30880	-	Bifunctional inhibitor/lipid-transfer protein/seed storage 2S albumin superfamily protein [Source:TAIR;Acc:AT4G30880]
AT5G50750	5	+	20640992	20642660	1359	0	2371	0	83.2297	0	83.2297	0	104.132	-7.7023	1.1525e-25	7.1814e-24	DOWN	GO:0044723//GO:0044264//GO:0009250//GO:0044237//GO:0071554//GO:0044262//GO:0071704//GO:0034645//GO:0034637//GO:1901576//GO:0051274//GO:0044260//GO:0030244//GO:0016051//GO:0071555//GO:0009058//GO:0009059//GO:0016043//GO:0051273//GO:0045229//GO:0033692//GO:0044699//GO:0044238//GO:0008152//GO:0044042//GO:0071840//GO:0006073//GO:0005976//GO:0043170//GO:0044249//GO:0044763//GO:0030243//GO:0009987//GO:…	single-organism carbohydrate metabolic process//cellular polysaccharide metabolic process//glucan biosynthetic process//cellular metabolic process//cell wall organization or biogenesis//cellular carbohydrate metabolic process//organic substance metabolic process//cellular macromolecule biosynthetic process//cellular carbohydrate biosynthetic process//organic substance biosynthetic process//beta-g…	GO:0044424//GO:0005622//GO:0005794//GO:0005829//GO:0044464//GO:0005623//GO:0043226//GO:0005737//GO:0005575//GO:0044444//GO:0043231//GO:0012505//GO:0043229//GO:0043227	intracellular part//intracellular//Golgi apparatus//cytosol//cell part//cell//organelle//cytoplasm//cellular_component//cytoplasmic part//intracellular membrane-bounded organelle//endomembrane system//intracellular organelle//membrane-bounded organelle	GO:0016866//GO:0003824//GO:0003674//GO:0016853	intramolecular transferase activity//catalytic activity//molecular_function//isomerase activity	RGP4; reversibly glycosylated polypeptide 4; K13379 reversibly glycosylated polypeptide / UDP-arabinopyranose mutase [EC:2.4.1.- 5.4.99.30]	http://www.genome.jp/dbget-bin/www_bget?ath:AT5G50750	RGP4	Probable UDP-arabinopyranose mutase 4 [Source:UniProtKB/Swiss-Prot;Acc:Q9LUE6]
AT2G28490	2	-	12178597	12181012	1780	5	1047	0.127235	28.0603	0.127235	28.0603	0	45.9831	-7.5463	2.3908e-12	6.5118e-11	DOWN	GO:0008150	biological_process	GO:0009506//GO:0030054//GO:0005911//GO:0055044//GO:0005575	plasmodesma//cell junction//cell-cell junction//symplast//cellular_component	GO:0003674//GO:0045735	molecular_function//nutrient reservoir activity	cupin domain-containing protein	http://www.genome.jp/dbget-bin/www_bget?ath:AT2G28490	-	RmlC-like cupins superfamily protein [Source:TAIR;Acc:AT2G28490]
AT1G04660	1	-	1300486	1301773	1288	20	4093	0.70335	151.597	0.70335	151.597	0	179.76	-7.5132	8.4073e-44	9.6813e-42	DOWN	GO:0008150	biological_process	--	--	GO:0003674	molecular_function	glycine-rich protein	http://www.genome.jp/dbget-bin/www_bget?ath:AT1G04660	-	glycine-rich protein [Source:TAIR;Acc:AT1G04660]
AT4G08093	4	+	4990161	4991619	1459	2	392	0.0620915	12.8173	0.0620915	12.8173	0	17.2162	-7.4509	1.6541e-05	0.00017756	DOWN	--	--	--	--	--	--	hypothetical protein	http://www.genome.jp/dbget-bin/www_bget?ath:AT4G01897	-	pseudogene of unknown protein [Source:TAIR;Acc:AT4G08093]
AT5G54740	5	-	22238358	22239187	830	0	1957	0	112.481	0	112.481	0	85.9492	-7.4254	5.7363e-22	2.9991e-20	DOWN	GO:0044707//GO:0044767//GO:0007275//GO:0048856//GO:0032501//GO:0044699//GO:0048229//GO:0032502//GO:0008150//GO:0009555	single-multicellular organism process//single-organism developmental process//multicellular organismal development//anatomical structure development//multicellular organismal process//single-organism process//gametophyte development//developmental process//biological_process//pollen development	--	--	GO:0045735//GO:0003674	nutrient reservoir activity//molecular_function	SESA5; seed storage albumin 5	http://www.genome.jp/dbget-bin/www_bget?ath:AT5G54740	SESA5	2S seed storage protein 5 [Source:UniProtKB/Swiss-Prot;Acc:Q9FH31]
AT1G47540	1	-	17455533	17456170	488	0	1842	0	181.556	0	181.556	0	80.8986	-7.338	6.5221e-21	3.156e-19	DOWN	GO:0051707//GO:0006950//GO:0065007//GO:0050832//GO:0050896//GO:0009605//GO:0098542//GO:0009620//GO:0065008//GO:0051704//GO:0031640//GO:0035821//GO:0043207//GO:0008150//GO:0044364//GO:0001906//GO:0009607//GO:0006952	response to other organism//response to stress//biological regulation//defense response to fungus//response to stimulus//response to external stimulus//defense response to other organism//response to fungus//regulation of biological quality//multi-organism process//killing of cells of other organism//modification of morphology or physiology of other organism//response to external biotic stimulus/…	GO:0005575//GO:0005576	cellular_component//extracellular region	GO:0008200//GO:0016248//GO:0016247//GO:0003674//GO:0098772	ion channel inhibitor activity//channel inhibitor activity//channel regulator activity//molecular_function//molecular function regulator	defensin-like protein 192	http://www.genome.jp/dbget-bin/www_bget?ath:AT1G47540	ATTI7	Defensin-like protein 192 [Source:UniProtKB/Swiss-Prot;Acc:Q42330]
AT2G46960	2	-	19292049	19294260	1854	6	1081	0.157277	29.8434	0.157277	29.8434	0	47.4763	-7.3293	6.5161e-13	1.8818e-11	DOWN	GO:0055114//GO:0044699//GO:0008152//GO:0008150//GO:0044710	oxidation-reduction process//single-organism process//metabolic process//biological_process//single-organism metabolic process	--	--	GO:0016491//GO:0020037//GO:0043169//GO:0009055//GO:0004497//GO:0046872//GO:0016705//GO:0043167//GO:0005488//GO:0003824//GO:0005506//GO:0097159//GO:1901363//GO:0046906//GO:0003674//GO:0046914	oxidoreductase activity//heme binding//cation binding//electron carrier activity//monooxygenase activity//metal ion binding//oxidoreductase activity, acting on paired donors, with incorporation or reduction of molecular oxygen//ion binding//binding//catalytic activity//iron ion binding//organic cyclic compound binding//heterocyclic compound binding//tetrapyrrole binding//molecular_function//trans…	CYP709B1; cytochrome P450, family 709, subfamily B, polypeptide 1	http://www.genome.jp/dbget-bin/www_bget?ath:AT2G46960	CYP709B1	cytochrome P450, family 709, subfamily B, polypeptide 1 [Source:TAIR;Acc:AT2G46960]
AT2G05914	2	-	2263151	2264542	1392	17	2757	0.55318	94.4852	0.55318	94.4852	0	121.084	-7.1776	7.3124e-31	5.475e-29	DOWN	--	--	--	--	--	--	hypothetical protein	http://www.genome.jp/dbget-bin/www_bget?ath:AT2G05915	-	Potential natural antisense gene, locus overlaps with AT2G05915 [Source:TAIR;Acc:AT2G05914]
AT3G01570	3	-	221939	222827	814	15	2275	0.834688	133.329	0.834688	133.329	0	99.9154	-7.0809	6.2302e-26	3.9223e-24	DOWN	--	--	GO:0016021//GO:0044424//GO:0005622//GO:0044425//GO:0005623//GO:0044464//GO:0012511//GO:0005811//GO:0043226//GO:0043232//GO:0016020//GO:0005575//GO:0031224//GO:0043228//GO:0043229	integral component of membrane//intracellular part//intracellular//membrane part//cell//cell part//monolayer-surrounded lipid storage body//lipid particle//organelle//intracellular non-membrane-bounded organelle//membrane//cellular_component//intrinsic component of membrane//non-membrane-bounded organelle//intracellular organelle	--	--	oleosin 5	http://www.genome.jp/dbget-bin/www_bget?ath:AT3G01570	-	Oleosin 5 [Source:UniProtKB/Swiss-Prot;Acc:Q9SS98]
AT5G59170	5	+	23881988	23883122	1135	13	1920	0.518806	80.6996	0.518806	80.6996	0	84.3242	-7.0426	3.3977e-22	1.7919e-20	DOWN	--	--	--	--	--	--	Proline-rich extensin-like family protein	http://www.genome.jp/dbget-bin/www_bget?ath:AT5G59170	-	Proline-rich extensin-like family protein [Source:TAIR;Acc:AT5G59170]
AT1G73190	1	+	27521944	27523332	1179	2	291	0.0768375	11.7746	0.0768375	11.7746	0	12.7804	-7.021	0.00016036	0.0013926	DOWN	GO:0006833//GO:0008361//GO:1902578//GO:0008150//GO:0051234//GO:0009987//GO:0030104//GO:0055082//GO:0015850//GO:0015793//GO:0044763//GO:0055085//GO:0071840//GO:0008152//GO:0044699//GO:0006884//GO:0016043//GO:0015791//GO:0006810//GO:0044765//GO:0051179//GO:0044248//GO:0048878//GO:0042592//GO:0008643//GO:0009992//GO:0065007//GO:0032535//GO:0042044//GO:0065008//GO:0090066//GO:0006811//GO:0044237//GO:…	water transport//regulation of cell size//single-organism localization//biological_process//establishment of localization//cellular process//water homeostasis//cellular chemical homeostasis//organic hydroxy compound transport//glycerol transport//single-organism cellular process//transmembrane transport//cellular component organization or biogenesis//metabolic process//single-organism process//ce…	GO:0071944//GO:0031090//GO:0043229//GO:0043227//GO:0044446//GO:0005774//GO:0031226//GO:0031224//GO:0044422//GO:0044437//GO:0005773//GO:0043231//GO:0044444//GO:0000325//GO:0016020//GO:0005575//GO:0005737//GO:0098805//GO:0043226//GO:0000322//GO:0044459//GO:0005623//GO:0044464//GO:0044425//GO:0042807//GO:0098588//GO:0000326//GO:0005887//GO:0005886//GO:0016021//GO:0009705//GO:0005622//GO:0044424	cell periphery//organelle membrane//intracellular organelle//membrane-bounded organelle//intracellular organelle part//vacuolar membrane//intrinsic component of plasma membrane//intrinsic component of membrane//organelle part//vacuolar part//vacuole//intracellular membrane-bounded organelle//cytoplasmic part//plant-type vacuole//membrane//cellular_component//cytoplasm//whole membrane//organelle//…	GO:0022857//GO:0015144//GO:0003674//GO:0015166//GO:0022891//GO:0015254//GO:0015267//GO:1901618//GO:1901476//GO:0005215//GO:0015250//GO:0022803//GO:0022838//GO:0015168//GO:0015665//GO:0022892//GO:0005372	transmembrane transporter activity//carbohydrate transmembrane transporter activity//molecular_function//polyol transmembrane transporter activity//substrate-specific transmembrane transporter activity//glycerol channel activity//channel activity//organic hydroxy compound transmembrane transporter activity//carbohydrate transporter activity//transporter activity//water channel activity//passive t…	TIP3;1; aquaporin TIP3-1; K09873 aquaporin TIP	http://www.genome.jp/dbget-bin/www_bget?ath:AT1G73190	TIP3-1	Aquaporin TIP3-1 [Source:UniProtKB/Swiss-Prot;Acc:P26587]
AT1G68510	1	+	25706882	25708255	1104	2	276	0.0820575	11.9263	0.0820575	11.9263	0	12.1216	-6.9447	0.0002281	0.0019178	DOWN	--	--	--	--	--	--	LBD42; LOB domain-containing protein 42	http://www.genome.jp/dbget-bin/www_bget?ath:AT1G68510	LBD42	LOB domain-containing protein 42 [Source:UniProtKB/Swiss-Prot;Acc:Q9CA30]
AT3G25260	3	+	9199438	9202000	1940	2	276	0.0466966	6.78693	0.0466966	6.78693	0	12.1216	-6.9447	0.0002281	0.0019178	DOWN	GO:0008150//GO:0051234//GO:0051179//GO:0006810	biological_process//establishment of localization//localization//transport	GO:0031224//GO:0005575//GO:0016020//GO:0016021//GO:0044425	intrinsic component of membrane//cellular_component//membrane//integral component of membrane//membrane part	GO:0003674//GO:0005215	molecular_function//transporter activity	probable peptide/nitrate transporter	http://www.genome.jp/dbget-bin/www_bget?ath:AT3G25260	NPF4.1	Protein NRT1/ PTR FAMILY 4.1 [Source:UniProtKB/Swiss-Prot;Acc:Q9LSF0]
AT5G48100	5	-	19489327	19492744	2063	0	1370	0	31.6802	0	31.6802	0	60.1689	-6.9109	2.0203e-16	7.3221e-15	DOWN	GO:1901575//GO:0009058//GO:0008152//GO:0044699//GO:1901361//GO:0006725//GO:0044763//GO:0044249//GO:0046189//GO:0018958//GO:0019438//GO:0009699//GO:0044710//GO:0010038//GO:0044711//GO:0008150//GO:0009987//GO:0009698//GO:0010035//GO:0046688//GO:0009056//GO:0046271//GO:0044550//GO:1901615//GO:1901576//GO:0055114//GO:1901360//GO:0009809//GO:0009808//GO:0071704//GO:0019439//GO:0044237//GO:0046483//GO:…	organic substance catabolic process//biosynthetic process//metabolic process//single-organism process//organic cyclic compound catabolic process//cellular aromatic compound metabolic process//single-organism cellular process//cellular biosynthetic process//phenol-containing compound biosynthetic process//phenol-containing compound metabolic process//aromatic compound biosynthetic process//phenylp…	GO:0005576//GO:0005575//GO:0048046	extracellular region//cellular_component//apoplast	GO:0003674//GO:0046914//GO:0043169//GO:0016491//GO:0052716//GO:0016682//GO:0046872//GO:0016679//GO:0043167//GO:0005507//GO:0005488//GO:0003824	molecular_function//transition metal ion binding//cation binding//oxidoreductase activity//hydroquinone:oxygen oxidoreductase activity//oxidoreductase activity, acting on diphenols and related substances as donors, oxygen as acceptor//metal ion binding//oxidoreductase activity, acting on diphenols and related substances as donors//ion binding//copper ion binding//binding//catalytic activity	TT10; laccase-15; K05909 laccase [EC:1.10.3.2]	http://www.genome.jp/dbget-bin/www_bget?ath:AT5G48100	TT10	Laccase-15 [Source:UniProtKB/Swiss-Prot;Acc:Q84J37]
AT1G54860	1	-	20457421	20458631	901	2	264	0.100545	13.978	0.100545	13.978	0	11.5946	-6.8806	0.00030338	0.0024699	DOWN	GO:0044238//GO:0008152//GO:0044699//GO:0008610//GO:0009058//GO:0009987//GO:0008150//GO:0044711//GO:0044710//GO:0006720//GO:0044255//GO:0044249//GO:0044763//GO:0044237//GO:0071704//GO:1901576//GO:0006629//GO:0006721//GO:0016114//GO:0008299	primary metabolic process//metabolic process//single-organism process//lipid biosynthetic process//biosynthetic process//cellular process//biological_process//single-organism biosynthetic process//single-organism metabolic process//isoprenoid metabolic process//cellular lipid metabolic process//cellular biosynthetic process//single-organism cellular process//cellular metabolic process//organic su…	GO:0016020//GO:0005575//GO:0031225//GO:0031224//GO:0044425	membrane//cellular_component//anchored component of membrane//intrinsic component of membrane//membrane part	--	--	Glycoprotein membrane precursor GPI-anchored	http://www.genome.jp/dbget-bin/www_bget?ath:AT1G54860	-	Glycoprotein membrane precursor GPI-anchored [Source:TAIR;Acc:AT1G54860]
AT1G03890	1	+	989198	991020	1520	0	1305	0	40.9575	0	40.9575	0	57.3141	-6.8408	8.8443e-16	3.0827e-14	DOWN	GO:0007275//GO:0008150//GO:0032504//GO:0061458//GO:0000003//GO:0048316//GO:0032502//GO:0010431//GO:0048856//GO:0048731//GO:0044702//GO:0044699//GO:0021700//GO:0032501//GO:0010154//GO:0048609//GO:0009791//GO:0044707//GO:0044767//GO:0022414//GO:0048608//GO:0003006	multicellular organismal development//biological_process//multicellular organism reproduction//reproductive system development//reproduction//seed development//developmental process//seed maturation//anatomical structure development//system development//single organism reproductive process//single-organism process//developmental maturation//multicellular organismal process//fruit development//mul…	GO:0043226//GO:0043229//GO:0000322//GO:0043227//GO:0044464//GO:0043231//GO:0005773//GO:0005623//GO:0044444//GO:0000326//GO:0005737//GO:0005622//GO:0005575//GO:0044424//GO:0000325	organelle//intracellular organelle//storage vacuole//membrane-bounded organelle//cell part//intracellular membrane-bounded organelle//vacuole//cell//cytoplasmic part//protein storage vacuole//cytoplasm//intracellular//cellular_component//intracellular part//plant-type vacuole	GO:0045735//GO:0003674	nutrient reservoir activity//molecular_function	12S seed storage protein CRD	http://www.genome.jp/dbget-bin/www_bget?ath:AT1G03890	CRD	12S seed storage protein CRD [Source:UniProtKB/Swiss-Prot;Acc:Q9ZWA9]
AT5G32460	5	-	12081803	12084148	1593	5	597	0.142171	17.8782	0.142171	17.8782	0	26.2196	-6.7358	4.8426e-08	7.9592e-07	DOWN	GO:0009059//GO:0010556//GO:0009058//GO:0019219//GO:0009889//GO:0008152//GO:0044238//GO:1903506//GO:0034654//GO:0034641//GO:0097659//GO:0044249//GO:2001141//GO:0051171//GO:0006725//GO:0044271//GO:0019438//GO:0043170//GO:0050794//GO:0006807//GO:0009987//GO:0008150//GO:2000112//GO:0051252//GO:0031326//GO:0060255//GO:0006355//GO:0050789//GO:1901360//GO:0010468//GO:1901576//GO:0080090//GO:0044237//GO:…	macromolecule biosynthetic process//regulation of macromolecule biosynthetic process//biosynthetic process//regulation of nucleobase-containing compound metabolic process//regulation of biosynthetic process//metabolic process//primary metabolic process//regulation of nucleic acid-templated transcription//nucleobase-containing compound biosynthetic process//cellular nitrogen compound metabolic pro…	GO:0005575//GO:0043231//GO:0043229//GO:0005634//GO:0043227//GO:0044424//GO:0005622//GO:0005623//GO:0044464//GO:0043226	cellular_component//intracellular membrane-bounded organelle//intracellular organelle//nucleus//membrane-bounded organelle//intracellular part//intracellular//cell//cell part//organelle	GO:1901363//GO:0003674//GO:0003676//GO:0097159//GO:0003677//GO:0005488	heterocyclic compound binding//molecular_function//nucleic acid binding//organic cyclic compound binding//DNA binding//binding	transcriptional factor B3 family protein	http://www.genome.jp/dbget-bin/www_bget?ath:AT5G32460	-	B3 domain-containing protein REM-like 3 [Source:UniProtKB/Swiss-Prot;Acc:F4KFT6]
AT1G01380	1	+	147153	147942	568	2	231	0.159492	19.4013	0.159492	19.4013	0	10.1453	-6.6879	0.00067569	0.0049934	DOWN	GO:0051093//GO:0016070//GO:0032502//GO:0046483//GO:0007267//GO:0009653//GO:0006725//GO:0048468//GO:0044763//GO:0018130//GO:0048469//GO:0044249//GO:0044767//GO:0010453//GO:0048523//GO:0007154//GO:0009059//GO:0007389//GO:0030154//GO:0051241//GO:0043170//GO:0050794//GO:0044260//GO:0019438//GO:0009058//GO:0044707//GO:1900032//GO:0048869//GO:0044271//GO:0048764//GO:0010646//GO:1901576//GO:0006807//GO:…	negative regulation of developmental process//RNA metabolic process//developmental process//heterocycle metabolic process//cell-cell signaling//anatomical structure morphogenesis//cellular aromatic compound metabolic process//cell development//single-organism cellular process//heterocycle biosynthetic process//cell maturation//cellular biosynthetic process//single-organism developmental process//…	GO:0005623//GO:0044424//GO:0005575//GO:0005622//GO:0043231//GO:0044464//GO:0043227//GO:0005634//GO:0043229//GO:0043226	cell//intracellular part//cellular_component//intracellular//intracellular membrane-bounded organelle//cell part//membrane-bounded organelle//nucleus//intracellular organelle//organelle	GO:0003674//GO:0003676//GO:0001071//GO:0003682//GO:0097159//GO:0044877//GO:0003700//GO:0003677//GO:1901363//GO:0005488	molecular_function//nucleic acid binding//nucleic acid binding transcription factor activity//chromatin binding//organic cyclic compound binding//macromolecular complex binding//transcription factor activity, sequence-specific DNA binding//DNA binding//heterocyclic compound binding//binding	ETC1; MYB-like transcription factor ETC1; K09422 myb proto-oncogene protein, plant	http://www.genome.jp/dbget-bin/www_bget?ath:AT1G01380	ETC1	MYB-like transcription factor ETC1 [Source:UniProtKB/Swiss-Prot;Acc:Q9LNI5]
AT1G71890	1	+	27058439	27060785	1804	3	345	0.0753255	9.12323	0.0753255	9.12323	0	15.152	-6.6816	3.2536e-05	0.00032705	DOWN	GO:0007275//GO:0008643//GO:0015711//GO:0015766//GO:0048316//GO:0015770//GO:0044702//GO:0071704//GO:0044262//GO:0044237//GO:0071705//GO:0051180//GO:0006811//GO:0010154//GO:0005985//GO:0071702//GO:0044707//GO:0009791//GO:0044723//GO:0022414//GO:0003006//GO:0044767//GO:0046942//GO:0015718//GO:0044710//GO:0009987//GO:0015878//GO:1902578//GO:0008150//GO:0015772//GO:0051234//GO:0005975//GO:0015849//GO:…	multicellular organismal development//carbohydrate transport//organic anion transport//disaccharide transport//seed development//sucrose transport//single organism reproductive process//organic substance metabolic process//cellular carbohydrate metabolic process//cellular metabolic process//nitrogen compound transport//vitamin transport//ion transport//fruit development//sucrose metabolic process…	GO:0044464//GO:0005623//GO:0044459//GO:0009506//GO:0044425//GO:0005886//GO:0016021//GO:0005887//GO:0030054//GO:0071944//GO:0005911//GO:0031226//GO:0031224//GO:0055044//GO:0005575//GO:0016020	cell part//cell//plasma membrane part//plasmodesma//membrane part//plasma membrane//integral component of membrane//integral component of plasma membrane//cell junction//cell periphery//cell-cell junction//intrinsic component of plasma membrane//intrinsic component of membrane//symplast//cellular_component//membrane	GO:0022804//GO:0008515//GO:0005215//GO:1901476//GO:0015157//GO:0015291//GO:0015293//GO:0022892//GO:0051119//GO:0022857//GO:0015225//GO:0015154//GO:0003674//GO:0015144//GO:0022891//GO:0051184//GO:0051183	active transmembrane transporter activity//sucrose transmembrane transporter activity//transporter activity//carbohydrate transporter activity//oligosaccharide transmembrane transporter activity//secondary active transmembrane transporter activity//symporter activity//substrate-specific transporter activity//sugar transmembrane transporter activity//transmembrane transporter activity//biotin tran…	SUC5; sucrose transport protein SUC5; K15378 solute carrier family 45, member 1/2/4	http://www.genome.jp/dbget-bin/www_bget?ath:AT1G71890	SUC5	Sucrose transport protein SUC5 [Source:UniProtKB/Swiss-Prot;Acc:Q9C8X2]
AT4G15242	4	-	8705787	8706997	1211	0	1142	0	44.9871	0	44.9871	0	50.1554	-6.6483	3.8307e-14	1.1934e-12	DOWN	--	--	--	--	--	--	--	--	-	other RNA [Source:TAIR;Acc:AT4G15242]
AT5G22810	5	+	7621568	7623367	1014	3	327	0.134011	15.3842	0.134011	15.3842	0	14.3615	-6.6043	5.0378e-05	0.00048369	DOWN	GO:0009056//GO:0006629//GO:0071704//GO:0044712//GO:1901575//GO:0044699//GO:0008152//GO:0044238//GO:0016042//GO:0008150//GO:0044710	catabolic process//lipid metabolic process//organic substance metabolic process//single-organism catabolic process//organic substance catabolic process//single-organism process//metabolic process//primary metabolic process//lipid catabolic process//biological_process//single-organism metabolic process	GO:0005576//GO:0005575	extracellular region//cellular_component	GO:0016788//GO:0003824//GO:0003674//GO:0016787	hydrolase activity, acting on ester bonds//catalytic activity//molecular_function//hydrolase activity	GDSL esterase/lipase	http://www.genome.jp/dbget-bin/www_bget?ath:AT5G22810	-	GDSL-like Lipase/Acylhydrolase superfamily protein [Source:TAIR;Acc:AT5G22810]
AT5G35935	5	-	14083388	14089891	6504	4	433	0.0278571	3.17595	0.0278571	3.17595	0	19.0169	-6.5944	3.0693e-06	3.8163e-05	DOWN	--	--	--	--	--	--	CRK8; cysteine-rich receptor-like protein kinase 8	http://www.genome.jp/dbget-bin/www_bget?ath:AT4G23160	-	transposable element gene [Source:TAIR;Acc:AT5G35935]
AT3G22640	3	-	8011724	8013902	1658	0	1048	0	30.1539	0	30.1539	0	46.027	-6.5244	3.5264e-13	1.0399e-11	DOWN	GO:0050896//GO:0009735//GO:0007275//GO:0065007//GO:0050826//GO:0065008//GO:0051235//GO:0042221//GO:0009725//GO:0010033//GO:0044707//GO:0006950//GO:0009791//GO:0090351//GO:0044767//GO:0008150//GO:0009628//GO:0032502//GO:0019915//GO:0010876//GO:0032501//GO:0033036//GO:0009266//GO:0044699//GO:0009409//GO:0009719//GO:0051179//GO:0009845	response to stimulus//response to cytokinin//multicellular organismal development//biological regulation//response to freezing//regulation of biological quality//maintenance of location//response to chemical//response to hormone//response to organic substance//single-multicellular organism process//response to stress//post-embryonic development//seedling development//single-organism developmental…	GO:0044464//GO:0005623//GO:0009505//GO:0005618//GO:0030312//GO:0071944//GO:0005575	cell part//cell//plant-type cell wall//cell wall//external encapsulating structure//cell periphery//cellular_component	GO:0045735//GO:0003674	nutrient reservoir activity//molecular_function	PAP85; protein PAP85	http://www.genome.jp/dbget-bin/www_bget?ath:AT3G22640	PAP85	cupin family protein [Source:TAIR;Acc:AT3G22640]
AT1G65090	1	-	24180830	24183300	1418	0	1013	0	37.6073	0	37.6073	0	44.4898	-6.4754	8.1357e-13	2.3311e-11	DOWN	GO:0008150	biological_process	--	--	--	--	hypothetical protein	http://www.genome.jp/dbget-bin/www_bget?ath:AT1G65090	-	unknown protein; BEST Arabidopsis thaliana protein match is: unknown protein (TAIR:AT5G36100.1); Has 1435 Blast hits to 1033 proteins in 192 species: Archae - 0; Bacteria - 61; Metazoa - 511; Fungi - 123; Plants - 100; Viruses - 42; Other Eukaryotes /.../ (source: NCBI BLink). [Source:TAIR;Acc:AT1G65090]
AT5G56300	5	+	22799507	22801692	1436	3	299	0.0946289	9.93306	0.0946289	9.93306	0	13.1317	-6.4752	0.00010052	0.00091534	DOWN	--	--	--	--	GO:0010341//GO:0003674//GO:0008757//GO:0016741//GO:0008168//GO:0008171//GO:0016740//GO:0043167//GO:0005488//GO:0003824//GO:0043169//GO:0046872//GO:0010340	gibberellin carboxyl-O-methyltransferase activity//molecular_function//S-adenosylmethionine-dependent methyltransferase activity//transferase activity, transferring one-carbon groups//methyltransferase activity//O-methyltransferase activity//transferase activity//ion binding//binding//catalytic activity//cation binding//metal ion binding//carboxyl-O-methyltransferase activity	GAMT2; gibberellic acid methyltransferase 2; K18886 gibberellin A4 carboxyl methyltransferase [EC:2.1.1.276]	http://www.genome.jp/dbget-bin/www_bget?ath:AT5G56300	GAMT2	Gibberellic acid methyltransferase 2 [Source:UniProtKB/Swiss-Prot;Acc:Q5XF78]
Novel00045	4	+	10268188	10269153	874	0	999	0	73.0944	0	73.0944	0	43.875	-6.4553	1.1383e-12	3.221e-11	DOWN	--	--	--	--	--	--	--	--	--	--
AT4G26420	4	-	13350796	13352569	1312	0	984	0	37.7651	0	37.7651	0	43.2162	-6.4335	1.633e-12	4.5017e-11	DOWN	--	--	--	--	GO:0010340//GO:0046872//GO:0043169//GO:0005488//GO:0003824//GO:0043167//GO:0008171//GO:0016740//GO:0008168//GO:0008757//GO:0016741//GO:0003674//GO:0010341	carboxyl-O-methyltransferase activity//metal ion binding//cation binding//binding//catalytic activity//ion binding//O-methyltransferase activity//transferase activity//methyltransferase activity//S-adenosylmethionine-dependent methyltransferase activity//transferase activity, transferring one-carbon groups//molecular_function//gibberellin carboxyl-O-methyltransferase activity	GAMT1; methyltransferase GAMT1; K18885 gibberellin A9 O-methyltransferase [EC:2.1.1.275]	http://www.genome.jp/dbget-bin/www_bget?ath:AT4G26420	GAMT1	Gibberellic acid methyltransferase 1 [Source:UniProtKB/Swiss-Prot;Acc:F4JUY5]
AT1G62220	1	+	22988196	22988844	649	0	978	0	71.8886	0	71.8886	0	42.9527	-6.4247	1.8871e-12	5.1787e-11	DOWN	--	--	--	--	--	--	hypothetical protein	http://www.genome.jp/dbget-bin/www_bget?ath:AT1G62220	-	UPF0540 protein At1g62220 [Source:UniProtKB/Swiss-Prot;Acc:O04587]
AT5G33251	5	+	12499072	12500433	1362	0	960	0	33.6248	0	33.6248	0	42.1621	-6.3979	2.9151e-12	7.8576e-11	DOWN	--	--	--	--	--	--	Beta-galactosidase related protein	http://www.genome.jp/dbget-bin/www_bget?ath:AT5G49250	-	pseudogene of unknown protein [Source:TAIR;Acc:AT5G33251]
AT3G30875	3	-	12647725	12654422	6698	5	457	0.0338129	3.2549	0.0338129	3.2549	0	20.0709	-6.3503	1.42e-06	1.8749e-05	DOWN	--	--	--	--	--	--	PGP17; ABC transporter B family member 17; K05658 ATP-binding cassette, subfamily B (MDR/TAP), member 1 [EC:3.6.3.44]	http://www.genome.jp/dbget-bin/www_bget?ath:AT3G28380	-	pseudogene, putative multidrug resistance protein, similar to multidrug resistance protein 1 homolog GB:T06165 GI:7442649 from (Hordeum vulgare); blastp match of 54% identity and 0. P-value to GP [Source:TAIR;Acc:AT3G30875]
AT4G32490	4	-	15678647	15679652	926	0	924	0	47.6022	0	47.6022	0	40.581	-6.3427	6.988e-12	1.8453e-10	DOWN	--	--	GO:0044425//GO:0031225//GO:0031224//GO:0016020//GO:0005575	membrane part//anchored component of membrane//intrinsic component of membrane//membrane//cellular_component	GO:0005507//GO:0043167//GO:0005488//GO:0009055//GO:0043169//GO:0046872//GO:0003674//GO:0046914	copper ion binding//ion binding//binding//electron carrier activity//cation binding//metal ion binding//molecular_function//transition metal ion binding	ENODL4; early nodulin-like protein 4	http://www.genome.jp/dbget-bin/www_bget?ath:AT4G32490	ENODL4	early nodulin-like protein 4 [Source:TAIR;Acc:AT4G32490]
AT1G03103	1	+	747197	748057	640	0	885	0	65.9674	0	65.9674	0	38.8682	-6.2805	1.8144e-11	4.5596e-10	DOWN	--	--	--	--	GO:0003674	molecular_function	bifunctional inhibitor/lipid-transfer protein/seed storage 2S albumin superfamily protein	http://www.genome.jp/dbget-bin/www_bget?ath:AT1G03103	-	Bifunctional inhibitor/lipid-transfer protein/seed storage 2S albumin superfamily protein [Source:TAIR;Acc:AT1G03103]
AT5G07200	5	-	2243553	2245339	1607	0	862	0	25.5892	0	25.5892	0	37.8581	-6.2425	3.1964e-11	7.8166e-10	DOWN	GO:0044283//GO:0043436//GO:0008299//GO:0019752//GO:0006082//GO:0016114//GO:0016053//GO:0006629//GO:0006721//GO:0044237//GO:0016102//GO:0071704//GO:1901576//GO:0046394//GO:0055114//GO:0044255//GO:0016101//GO:0044249//GO:0009686//GO:0044763//GO:0008150//GO:0009685//GO:0044281//GO:0009987//GO:0044710//GO:0006720//GO:0044711//GO:0009058//GO:0008152//GO:0044238//GO:0044699//GO:0008610	small molecule biosynthetic process//oxoacid metabolic process//isoprenoid biosynthetic process//carboxylic acid metabolic process//organic acid metabolic process//terpenoid biosynthetic process//organic acid biosynthetic process//lipid metabolic process//terpenoid metabolic process//cellular metabolic process//diterpenoid biosynthetic process//organic substance metabolic process//organic substan…	--	--	GO:0016705//GO:0043167//GO:0045544//GO:0005488//GO:0005506//GO:0003824//GO:0016491//GO:0043169//GO:0051213//GO:0046872//GO:0003674//GO:0046914//GO:0016706	oxidoreductase activity, acting on paired donors, with incorporation or reduction of molecular oxygen//ion binding//gibberellin 20-oxidase activity//binding//iron ion binding//catalytic activity//oxidoreductase activity//cation binding//dioxygenase activity//metal ion binding//molecular_function//transition metal ion binding//oxidoreductase activity, acting on paired donors, with incorporation or…	GA20OX3; gibberellin 20 oxidase 3; K05282 gibberellin 20-oxidase [EC:1.14.11.12]	http://www.genome.jp/dbget-bin/www_bget?ath:AT5G07200	GA20OX3	Gibberellin 20 oxidase 3 [Source:UniProtKB/Swiss-Prot;Acc:Q39112]
AT5G50260	5	+	20455317	20457029	1541	15	1269	0.440906	39.2849	0.440906	39.2849	0	55.7331	-6.2387	8.0327e-16	2.8106e-14	DOWN	GO:0048731//GO:0044265//GO:0044267//GO:0048856//GO:0032501//GO:0008219//GO:0044699//GO:0044238//GO:0008152//GO:0048869//GO:0048653//GO:0048569//GO:0048608//GO:1901575//GO:0030154//GO:0048367//GO:0048513//GO:0009555//GO:0009987//GO:0008150//GO:0009057//GO:0048438//GO:0048229//GO:0043170//GO:0061458//GO:0048468//GO:0044763//GO:0032502//GO:0044702//GO:0071704//GO:0044237//GO:0019538//GO:0044707//GO:…	system development//cellular macromolecule catabolic process//cellular protein metabolic process//anatomical structure development//multicellular organismal process//cell death//single-organism process//primary metabolic process//metabolic process//cellular developmental process//anther development//post-embryonic organ development//reproductive structure development//organic substance catabolic …	GO:0044444//GO:0005615//GO:0000323//GO:0005737//GO:0005576//GO:0005575//GO:0000325//GO:0005783//GO:0043227//GO:0043229//GO:0044421//GO:0071944//GO:0043231//GO:0005773//GO:0012505//GO:0005764//GO:0005618//GO:0030312//GO:0044424//GO:0005622//GO:0043226//GO:0044464//GO:0005623//GO:0009505	cytoplasmic part//extracellular space//lytic vacuole//cytoplasm//extracellular region//cellular_component//plant-type vacuole//endoplasmic reticulum//membrane-bounded organelle//intracellular organelle//extracellular region part//cell periphery//intracellular membrane-bounded organelle//vacuole//endomembrane system//lysosome//cell wall//external encapsulating structure//intracellular part//intrac…	GO:0070011//GO:0004175//GO:0008233//GO:0016787//GO:0003674//GO:0004197//GO:0003824//GO:0008234	peptidase activity, acting on L-amino acid peptides//endopeptidase activity//peptidase activity//hydrolase activity//molecular_function//cysteine-type endopeptidase activity//catalytic activity//cysteine-type peptidase activity	KDEL-tailed cysteine endopeptidase CEP1; K16292 KDEL-tailed cysteine endopeptidase [EC:3.4.22.-]	http://www.genome.jp/dbget-bin/www_bget?ath:AT5G50260	CEP1	KDEL-tailed cysteine endopeptidase CEP1 [Source:UniProtKB/Swiss-Prot;Acc:Q9FGR9]
AT4G19240	4	-	10527800	10529092	1101	0	843	0	36.5264	0	36.5264	0	37.0236	-6.2104	5.1132e-11	1.2257e-09	DOWN	GO:0008150	biological_process	--	--	--	--	hypothetical protein	http://www.genome.jp/dbget-bin/www_bget?ath:AT4G19240	-	unknown protein; BEST Arabidopsis thaliana protein match is: unknown protein (TAIR:AT3G43280.1); Has 19 Blast hits to 17 proteins in 2 species: Archae - 0; Bacteria - 0; Metazoa - 0; Fungi - 0; Plants - 19; Viruses - 0; Other Eukaryotes - 0 (source: /.../BLink). [Source:TAIR;Acc:AT4G19240]
AT3G60961	3	+	22541319	22552529	599	4	319	0.302476	25.4056	0.302476	25.4056	0	14.0101	-6.1536	5.2528e-05	0.00050274	DOWN	GO:0006796//GO:0034641//GO:0008152//GO:0044238//GO:0006725//GO:0016310//GO:0008150//GO:0009987//GO:0006807//GO:0071704//GO:0044237//GO:0006793//GO:1901360//GO:0046483//GO:0006139	phosphate-containing compound metabolic process//cellular nitrogen compound metabolic process//metabolic process//primary metabolic process//cellular aromatic compound metabolic process//phosphorylation//biological_process//cellular process//nitrogen compound metabolic process//organic substance metabolic process//cellular metabolic process//phosphorus metabolic process//organic cyclic compound m…	--	--	GO:1901363//GO:1901265//GO:0016772//GO:0016301//GO:0032550//GO:0016740//GO:0005524//GO:0019205//GO:0003674//GO:0017076//GO:0001883//GO:0016787//GO:0032553//GO:0035639//GO:0001882//GO:0030554//GO:0036094//GO:0043168//GO:0032549//GO:0000166//GO:0032555//GO:0043167//GO:0097367//GO:0005488//GO:0003824//GO:0032559//GO:0097159	heterocyclic compound binding//nucleoside phosphate binding//transferase activity, transferring phosphorus-containing groups//kinase activity//purine ribonucleoside binding//transferase activity//ATP binding//nucleobase-containing compound kinase activity//molecular_function//purine nucleotide binding//purine nucleoside binding//hydrolase activity//ribonucleotide binding//purine ribonucleoside tr…	P-loop containing nucleoside triphosphate hydrolases superfamily protein	http://www.genome.jp/dbget-bin/www_bget?ath:AT3G60961	-	P-loop containing nucleoside triphosphate hydrolases superfamily protein [Source:TAIR;Acc:AT3G60961]
AT4G32208	4	-	15558527	15559650	688	3	235	0.19751	16.2947	0.19751	16.2947	0	10.3209	-6.1277	0.0005156	0.0039482	DOWN	GO:0008150//GO:0050896//GO:0006950	biological_process//response to stimulus//response to stress	--	--	GO:0003674	molecular_function	heat shock protein 70 family protein	http://www.genome.jp/dbget-bin/www_bget?ath:AT4G32208	-	heat shock protein 70 (Hsp 70) family protein [Source:TAIR;Acc:AT4G32208]
AT2G44470	2	+	18354186	18358679	2054	0	782	0	20.876	0	20.876	0	34.3446	-6.102	2.341e-10	5.2197e-09	DOWN	GO:0008150//GO:0005975//GO:0044238//GO:0008152//GO:0071704	biological_process//carbohydrate metabolic process//primary metabolic process//metabolic process//organic substance metabolic process	--	--	GO:0015926//GO:0003674//GO:0016787//GO:0008422//GO:0004553//GO:0003824//GO:0016798	glucosidase activity//molecular_function//hydrolase activity//beta-glucosidase activity//hydrolase activity, hydrolyzing O-glycosyl compounds//catalytic activity//hydrolase activity, acting on glycosyl bonds	BGLU28; beta glucosidase 28; K01188 beta-glucosidase [EC:3.2.1.21]	http://www.genome.jp/dbget-bin/www_bget?ath:AT2G44460	BGLU29	Beta-glucosidase 29 [Source:UniProtKB/Swiss-Prot;Acc:Q8GXT2]
AT2G23580	2	-	10033043	10034327	1126	0	773	0	33.6461	0	33.6461	0	33.9493	-6.0853	2.9352e-10	6.4809e-09	DOWN	GO:0008152//GO:0044699//GO:0009987//GO:0008150//GO:0044281//GO:0044710//GO:0044763//GO:0006725//GO:0018958//GO:1901360//GO:0044237//GO:0071704//GO:0009696//GO:1901615//GO:0032787//GO:0042537//GO:0019752//GO:0006082//GO:0043436	metabolic process//single-organism process//cellular process//biological_process//small molecule metabolic process//single-organism metabolic process//single-organism cellular process//cellular aromatic compound metabolic process//phenol-containing compound metabolic process//organic cyclic compound metabolic process//cellular metabolic process//organic substance metabolic process//salicylic acid…	--	--	GO:0052689//GO:0016787//GO:0080031//GO:0003674//GO:0016788//GO:0003824	carboxylic ester hydrolase activity//hydrolase activity//methyl salicylate esterase activity//molecular_function//hydrolase activity, acting on ester bonds//catalytic activity	MES6; methyl esterase 6	http://www.genome.jp/dbget-bin/www_bget?ath:AT2G23550	MES4	Methylesterase 4 [Source:UniProtKB/Swiss-Prot;Acc:O80474]
AT2G25540	2	-	10866822	10872077	3446	7	510	0.092011	7.06027	0.092011	7.06027	0	22.3986	-6.0232	2.998e-07	4.4528e-06	DOWN	GO:0045229//GO:0033692//GO:0071669//GO:0044699//GO:0008152//GO:0044238//GO:0000910//GO:0000281//GO:0009058//GO:0009059//GO:0016043//GO:0042546//GO:0051273//GO:0030243//GO:0009987//GO:0008150//GO:0044711//GO:0044710//GO:0000271//GO:0005975//GO:0051301//GO:0044042//GO:0071840//GO:0006073//GO:0005976//GO:0043170//GO:0044249//GO:0044763//GO:0061640//GO:0044237//GO:0007049//GO:0071554//GO:0071704//GO:…	external encapsulating structure organization//cellular polysaccharide biosynthetic process//plant-type cell wall organization or biogenesis//single-organism process//metabolic process//primary metabolic process//cytokinesis//mitotic cytokinesis//biosynthetic process//macromolecule biosynthetic process//cellular component organization//cell wall biogenesis//beta-glucan metabolic process//cellulos…	GO:0016020//GO:0005575//GO:0071944//GO:0031224//GO:0044425//GO:0016021//GO:0005886//GO:0044464//GO:0005623	membrane//cellular_component//cell periphery//intrinsic component of membrane//membrane part//integral component of membrane//plasma membrane//cell part//cell	GO:0016740//GO:0016757//GO:0046914//GO:0005515//GO:0035251//GO:0003674//GO:0046872//GO:0016760//GO:0008270//GO:0043169//GO:0003824//GO:0046527//GO:0005488//GO:0016759//GO:0016758//GO:0008194//GO:0043167	transferase activity//transferase activity, transferring glycosyl groups//transition metal ion binding//protein binding//UDP-glucosyltransferase activity//molecular_function//metal ion binding//cellulose synthase (UDP-forming) activity//zinc ion binding//cation binding//catalytic activity//glucosyltransferase activity//binding//cellulose synthase activity//transferase activity, transferring hexos…	CESA10; cellulose synthase 10; K10999 cellulose synthase A [EC:2.4.1.12]	http://www.genome.jp/dbget-bin/www_bget?ath:AT2G25540	CESA10	Probable cellulose synthase A catalytic subunit 10 [UDP-forming] [Source:UniProtKB/Swiss-Prot;Acc:Q9SKJ5]
AT3G09950	3	-	3060090	3060633	544	5	353	0.416321	30.9558	0.416321	30.9558	0	15.5034	-5.9778	1.9979e-05	0.00021024	DOWN	GO:0008150	biological_process	--	--	--	--	hypothetical protein	http://www.genome.jp/dbget-bin/www_bget?ath:AT3G09950	-	unknown protein; BEST Arabidopsis thaliana protein match is: unknown protein (TAIR:AT5G41761.1); Has 128 Blast hits to 128 proteins in 12 species: Archae - 0; Bacteria - 0; Metazoa - 0; Fungi - 0; Plants - 128; Viruses - 0; Other Eukaryotes - 0 (sou /.../CBI BLink). [Source:TAIR;Acc:AT3G09950]
AT1G71691	1	-	26949199	26951547	1422	8	559	0.255187	18.7797	0.255187	18.7797	0	24.5507	-5.9629	7.9523e-08	1.2703e-06	DOWN	GO:0044710//GO:0008150//GO:0016042//GO:1901575//GO:0008152//GO:0044238//GO:0044699//GO:0044712//GO:0006629//GO:0009056//GO:0071704	single-organism metabolic process//biological_process//lipid catabolic process//organic substance catabolic process//metabolic process//primary metabolic process//single-organism process//single-organism catabolic process//lipid metabolic process//catabolic process//organic substance metabolic process	GO:0005576//GO:0005575	extracellular region//cellular_component	GO:0003674//GO:0016787//GO:0003824//GO:0016788	molecular_function//hydrolase activity//catalytic activity//hydrolase activity, acting on ester bonds	GDSL esterase/lipase	http://www.genome.jp/dbget-bin/www_bget?ath:AT1G71691	-	GDSL esterase/lipase At1g71691 [Source:UniProtKB/Swiss-Prot;Acc:Q9SF78]
AT3G60950	3	+	22524475	22530306	2420	0	693	0	13.661	0	13.661	0	30.4358	-5.9277	2.2378e-09	4.4743e-08	DOWN	GO:0009059//GO:0010556//GO:0009058//GO:0019219//GO:1903506//GO:0009889//GO:0008152//GO:0044238//GO:0034654//GO:0034641//GO:0097659//GO:0044249//GO:2001141//GO:0051171//GO:0006725//GO:0044271//GO:0019438//GO:0050794//GO:0043170//GO:0006807//GO:0009987//GO:0051252//GO:0008150//GO:2000112//GO:0031326//GO:0060255//GO:0006950//GO:0006355//GO:0050789//GO:0010468//GO:1901360//GO:0080090//GO:1901576//GO:…	macromolecule biosynthetic process//regulation of macromolecule biosynthetic process//biosynthetic process//regulation of nucleobase-containing compound metabolic process//regulation of nucleic acid-templated transcription//regulation of biosynthetic process//metabolic process//primary metabolic process//nucleobase-containing compound biosynthetic process//cellular nitrogen compound metabolic pro…	--	--	GO:0005515//GO:0004527//GO:0003674//GO:0016787//GO:0004518//GO:0016788//GO:0004519//GO:0003824//GO:0005488	protein binding//exonuclease activity//molecular_function//hydrolase activity//nuclease activity//hydrolase activity, acting on ester bonds//endonuclease activity//catalytic activity//binding	C2 calcium/lipid-binding endonuclease/exonuclease/phosphatase	http://www.genome.jp/dbget-bin/www_bget?ath:AT3G60950	-	C2 calcium/lipid-binding endonuclease/exonuclease/phosphatase [Source:TAIR;Acc:AT3G60950]
AT5G24910	5	-	8567581	8570358	1790	6	399	0.151829	10.6337	0.151829	10.6337	0	17.5236	-5.8914	5.6539e-06	6.6841e-05	DOWN	GO:0055114//GO:0044699//GO:0008152//GO:0008150//GO:0044710	oxidation-reduction process//single-organism process//metabolic process//biological_process//single-organism metabolic process	GO:0098588//GO:0044425//GO:0042175//GO:0005622//GO:0044424//GO:0016021//GO:0043226//GO:0044464//GO:0005623//GO:0044444//GO:0016020//GO:0005575//GO:0005789//GO:0005737//GO:0043229//GO:0044446//GO:0005783//GO:0043227//GO:0031090//GO:0044432//GO:0044422//GO:0043231//GO:0031224//GO:0012505	bounding membrane of organelle//membrane part//nuclear outer membrane-endoplasmic reticulum membrane network//intracellular//intracellular part//integral component of membrane//organelle//cell part//cell//cytoplasmic part//membrane//cellular_component//endoplasmic reticulum membrane//cytoplasm//intracellular organelle//intracellular organelle part//endoplasmic reticulum//membrane-bounded organell…	GO:0046872//GO:0016491//GO:0020037//GO:0043169//GO:0004497//GO:0005488//GO:0003824//GO:0005506//GO:0097159//GO:0016705//GO:0043167//GO:1901363//GO:0046906//GO:0046914//GO:0003674	metal ion binding//oxidoreductase activity//heme binding//cation binding//monooxygenase activity//binding//catalytic activity//iron ion binding//organic cyclic compound binding//oxidoreductase activity, acting on paired donors, with incorporation or reduction of molecular oxygen//ion binding//heterocyclic compound binding//tetrapyrrole binding//transition metal ion binding//molecular_function	CYP714A1; cytochrome P450, family 714, subfamily A, polypeptide 1	http://www.genome.jp/dbget-bin/www_bget?ath:AT5G24910	CYP714A1	Cytochrome P450 714A1 [Source:UniProtKB/Swiss-Prot;Acc:Q93Z79]
AT1G60020	1	-	22100744	22105125	4382	0	624	0	6.79326	0	6.79326	0	27.4054	-5.7764	1.3324e-08	2.3979e-07	DOWN	--	--	--	--	--	--	CRK8; cysteine-rich receptor-like protein kinase 8	http://www.genome.jp/dbget-bin/www_bget?ath:AT4G23160	-	transposable element gene [Source:TAIR;Acc:AT1G60020]
AT3G28550	3	-	10700707	10703929	3223	7	424	0.0983773	6.27584	0.0983773	6.27584	0	18.6216	-5.7567	2.8101e-06	3.5359e-05	DOWN	GO:0071554//GO:0071555//GO:0071669//GO:0045229//GO:0016043//GO:0008150//GO:0009987//GO:0071840//GO:0009664	cell wall organization or biogenesis//cell wall organization//plant-type cell wall organization or biogenesis//external encapsulating structure organization//cellular component organization//biological_process//cellular process//cellular component organization or biogenesis//plant-type cell wall organization	--	--	GO:0005199//GO:0005198//GO:0003674	structural constituent of cell wall//structural molecule activity//molecular_function	hypothetical protein	http://www.genome.jp/dbget-bin/www_bget?ath:AT4G08395	-	Proline-rich extensin-like family protein [Source:TAIR;Acc:AT3G28550]
AT5G57920	5	+	23453599	23454397	725	7	420	0.437338	27.6361	0.437338	27.6361	0	18.4459	-5.7431	3.1242e-06	3.863e-05	DOWN	--	--	--	--	GO:0003674//GO:0046914//GO:0009055//GO:0043169//GO:0046872//GO:0005507//GO:0043167//GO:0005488	molecular_function//transition metal ion binding//electron carrier activity//cation binding//metal ion binding//copper ion binding//ion binding//binding	ENODL10; early nodulin-like protein 10	http://www.genome.jp/dbget-bin/www_bget?ath:AT5G57920	ENODL10	early nodulin-like protein 10 [Source:TAIR;Acc:AT5G57920]
AT3G58740	3	-	21720773	21723790	1800	0	586	0	15.5307	0	15.5307	0	25.7365	-5.6857	3.6085e-08	6.0735e-07	DOWN	GO:0006091//GO:0044699//GO:0044238//GO:0008152//GO:0044281//GO:0008150//GO:0009987//GO:0044710//GO:0005975//GO:0006099//GO:0044763//GO:0044237//GO:0044262//GO:0071704//GO:0055114//GO:0072350//GO:0015980//GO:0009060//GO:0043436//GO:0019752//GO:0045333//GO:0006082//GO:0006101	generation of precursor metabolites and energy//single-organism process//primary metabolic process//metabolic process//small molecule metabolic process//biological_process//cellular process//single-organism metabolic process//carbohydrate metabolic process//tricarboxylic acid cycle//single-organism cellular process//cellular metabolic process//cellular carbohydrate metabolic process//organic subs…	GO:0044444//GO:0005777//GO:0005575//GO:0005737//GO:0043229//GO:0043227//GO:0043231//GO:0042579//GO:0005622//GO:0044424//GO:0043226//GO:0044464//GO:0005623	cytoplasmic part//peroxisome//cellular_component//cytoplasm//intracellular organelle//membrane-bounded organelle//intracellular membrane-bounded organelle//microbody//intracellular//intracellular part//organelle//cell part//cell	GO:0016740//GO:0003674//GO:0046912//GO:0016746//GO:0003824	transferase activity//molecular_function//transferase activity, transferring acyl groups, acyl groups converted into alkyl on transfer//transferase activity, transferring acyl groups//catalytic activity	CSY1; citrate synthase 1; K01647 citrate synthase [EC:2.3.3.1]	http://www.genome.jp/dbget-bin/www_bget?ath:AT3G58740	CSY1	Citrate synthase 1, peroxisomal [Source:UniProtKB/Swiss-Prot;Acc:Q9LXS7]
AT4G19239	4	-	10527516	10527776	261	0	579	0	105.829	0	105.829	0	25.429	-5.6684	4.3404e-08	7.1987e-07	DOWN	--	--	--	--	--	--	Beta-galactosidase related protein	http://www.genome.jp/dbget-bin/www_bget?ath:AT5G01080	-	Pseudogene of AT5G01080; beta-galactosidase [Source:TAIR;Acc:AT4G19239]
AT3G04530	3	+	1221546	1222655	1036	12	653	0.524661	30.069	0.524661	30.069	0	28.679	-5.6021	5.9904e-09	1.1271e-07	DOWN	GO:0031668//GO:0009314//GO:0014070//GO:0001101//GO:0051716//GO:0009987//GO:0008150//GO:0071396//GO:0016310//GO:0071496//GO:0007154//GO:1901698//GO:0044763//GO:0009755//GO:0050794//GO:0009628//GO:0043170//GO:0018209//GO:0044699//GO:0009416//GO:0046777//GO:0008152//GO:0044238//GO:0031669//GO:1901654//GO:0044700//GO:0032870//GO:0044267//GO:0009737//GO:0070887//GO:0071215//GO:0006796//GO:0009267//GO:…	cellular response to extracellular stimulus//response to radiation//response to organic cyclic compound//response to acid chemical//cellular response to stimulus//cellular process//biological_process//cellular response to lipid//phosphorylation//cellular response to external stimulus//cell communication//response to nitrogen compound//single-organism cellular process//hormone-mediated signaling p…	GO:0071944//GO:0043229//GO:0005634//GO:0043227//GO:0043231//GO:0016020//GO:0005737//GO:0005575//GO:0043226//GO:0005623//GO:0044464//GO:0005886//GO:0005622//GO:0044424	cell periphery//intracellular organelle//nucleus//membrane-bounded organelle//intracellular membrane-bounded organelle//membrane//cytoplasm//cellular_component//organelle//cell//cell part//plasma membrane//intracellular//intracellular part	GO:0001883//GO:0004683//GO:0005515//GO:0017076//GO:0009931//GO:0003674//GO:0005524//GO:0004672//GO:0016740//GO:0016301//GO:0032550//GO:0016772//GO:1901265//GO:1901363//GO:0032559//GO:0097159//GO:0016773//GO:0003824//GO:0005488//GO:0043167//GO:0097367//GO:0032555//GO:0010857//GO:0000166//GO:0036094//GO:0043168//GO:0032549//GO:0030554//GO:0001882//GO:0035639//GO:0032553//GO:0005516//GO:0004674	purine nucleoside binding//calmodulin-dependent protein kinase activity//protein binding//purine nucleotide binding//calcium-dependent protein serine/threonine kinase activity//molecular_function//ATP binding//protein kinase activity//transferase activity//kinase activity//purine ribonucleoside binding//transferase activity, transferring phosphorus-containing groups//nucleoside phosphate binding/…	PPCK2; phosphoenolpyruvate carboxylase kinase 2	http://www.genome.jp/dbget-bin/www_bget?ath:AT3G04530	PPCK2	Phosphoenolpyruvate carboxylase kinase 2 [Source:UniProtKB/Swiss-Prot;Acc:Q93VK0]
AT2G25940	2	-	11063301	11066028	1640	5	269	0.138097	7.82482	0.138097	7.82482	0	11.8142	-5.5857	0.00018873	0.0016091	DOWN	GO:0043170//GO:0051604//GO:0008150//GO:0009987//GO:0008152//GO:0044238//GO:0044267//GO:0044260//GO:0010467//GO:0016485//GO:0006508//GO:0006624//GO:0019538//GO:0044237//GO:0071704	macromolecule metabolic process//protein maturation//biological_process//cellular process//metabolic process//primary metabolic process//cellular protein metabolic process//cellular macromolecule metabolic process//gene expression//protein processing//proteolysis//vacuolar protein processing//protein metabolic process//cellular metabolic process//organic substance metabolic process	GO:0005773//GO:0043231//GO:0043229//GO:0043227//GO:0000325//GO:0005575//GO:0005737//GO:0044444//GO:0005623//GO:0044464//GO:0043226//GO:0000322//GO:0005622//GO:0044424//GO:0000326	vacuole//intracellular membrane-bounded organelle//intracellular organelle//membrane-bounded organelle//plant-type vacuole//cellular_component//cytoplasm//cytoplasmic part//cell//cell part//organelle//storage vacuole//intracellular//intracellular part//protein storage vacuole	GO:0003674//GO:0016787//GO:0008233//GO:0004175//GO:0070011//GO:0008234//GO:0003824//GO:0004197	molecular_function//hydrolase activity//peptidase activity//endopeptidase activity//peptidase activity, acting on L-amino acid peptides//cysteine-type peptidase activity//catalytic activity//cysteine-type endopeptidase activity	ALPHA-VPE; alpha-vacuolar processing enzyme; K01369 legumain [EC:3.4.22.34]	http://www.genome.jp/dbget-bin/www_bget?ath:AT2G25940	ALPHA-VPE	Vacuolar-processing enzyme alpha-isozyme [Source:UniProtKB/Swiss-Prot;Acc:P49047]
AT3G54940	3	+	20354351	20356318	1346	0	543	0	19.2451	0	19.2451	0	23.848	-5.5758	1.1284e-07	1.7698e-06	DOWN	GO:0019538//GO:0071704//GO:0044237//GO:0044257//GO:0006508//GO:0009056//GO:0044248//GO:0030163//GO:0044260//GO:0051603//GO:0044238//GO:0008152//GO:0044267//GO:0044265//GO:1901575//GO:0009057//GO:0009987//GO:0008150//GO:0043170	protein metabolic process//organic substance metabolic process//cellular metabolic process//cellular protein catabolic process//proteolysis//catabolic process//cellular catabolic process//protein catabolic process//cellular macromolecule metabolic process//proteolysis involved in cellular protein catabolic process//primary metabolic process//metabolic process//cellular protein metabolic process//…	GO:0005622//GO:0044424//GO:0043226//GO:0005623//GO:0044464//GO:0005615//GO:0000323//GO:0044444//GO:0005737//GO:0005575//GO:0005576//GO:0043227//GO:0044421//GO:0043229//GO:0005764//GO:0043231//GO:0005773	intracellular//intracellular part//organelle//cell//cell part//extracellular space//lytic vacuole//cytoplasmic part//cytoplasm//cellular_component//extracellular region//membrane-bounded organelle//extracellular region part//intracellular organelle//lysosome//intracellular membrane-bounded organelle//vacuole	GO:0004197//GO:0003824//GO:0008234//GO:0070011//GO:0004175//GO:0008233//GO:0016787//GO:0003674	cysteine-type endopeptidase activity//catalytic activity//cysteine-type peptidase activity//peptidase activity, acting on L-amino acid peptides//endopeptidase activity//peptidase activity//hydrolase activity//molecular_function	Papain family cysteine protease; K01373 cathepsin F [EC:3.4.22.41]	http://www.genome.jp/dbget-bin/www_bget?ath:AT3G54940	-	Papain family cysteine protease [Source:TAIR;Acc:AT3G54940]
AT5G55410	5	+	22460550	22461309	701	11	586	0.722106	40.5149	0.722106	40.5149	0	25.7365	-5.5715	3.572e-08	6.0232e-07	DOWN	--	--	--	--	--	--	bifunctional inhibitor/lipid-transfer protein/seed storage 2S albumin-like protein	http://www.genome.jp/dbget-bin/www_bget?ath:AT5G55410	-	Bifunctional inhibitor/lipid-transfer protein/seed storage 2S albumin superfamily protein [Source:TAIR;Acc:AT5G55410]
AT1G62225	1	-	22989550	22990341	792	0	541	0	32.5865	0	32.5865	0	23.7601	-5.5705	1.1902e-07	1.862e-06	DOWN	GO:0008150	biological_process	--	--	GO:0003674	molecular_function	hypothetical protein	http://www.genome.jp/dbget-bin/www_bget?ath:AT1G62225	-	unknown protein; FUNCTIONS IN: molecular_function unknown; INVOLVED IN: biological_process unknown; LOCATED IN: endomembrane system; BEST Arabidopsis thaliana protein match is: unknown protein (TAIR:AT1G62000.1); Has 41 Blast hits to 41 proteins in /.../ies: Archae - 0; Bacteria - 2; Metazoa - 1; Fungi - 2; Plants - 36; Viruses - 0; Other Eukaryotes - 0 (source: NCBI BLink). [Source:TAIR;Acc:AT1G…
AT5G07190	5	+	2237507	2238671	1017	0	511	0	25.9058	0	25.9058	0	22.4425	-5.4882	2.6603e-07	3.9805e-06	DOWN	GO:0010033//GO:0044702//GO:0033993//GO:0010154//GO:0048609//GO:0009791//GO:0044707//GO:0044767//GO:0022414//GO:0090351//GO:0003006//GO:0007275//GO:0097305//GO:0009793//GO:0050896//GO:0009790//GO:0032504//GO:0022611//GO:0009725//GO:0000003//GO:0042221//GO:0048316//GO:0048856//GO:0048731//GO:0010162//GO:0009737//GO:0044699//GO:0032501//GO:0021700//GO:1901700//GO:0009719//GO:0009845//GO:0048608//GO:…	response to organic substance//single organism reproductive process//response to lipid//fruit development//multicellular organismal reproductive process//post-embryonic development//single-multicellular organism process//single-organism developmental process//reproductive process//seedling development//developmental process involved in reproduction//multicellular organismal development//response …	GO:0044425//GO:0016020//GO:0005575//GO:0031225//GO:0031224	membrane part//membrane//cellular_component//anchored component of membrane//intrinsic component of membrane	GO:0005488//GO:0005515//GO:0003674	binding//protein binding//molecular_function	ATS3; embryo-specific protein 3	http://www.genome.jp/dbget-bin/www_bget?ath:AT5G07190	ATS3	seed gene 3 [Source:TAIR;Acc:AT5G07190]
AT3G20210	3	+	7052382	7055452	1852	0	505	0	13.6339	0	13.6339	0	22.179	-5.4711	3.1273e-07	4.6177e-06	DOWN	GO:0044281//GO:0008150//GO:0009685//GO:0001101//GO:0051716//GO:0009987//GO:0006720//GO:0044710//GO:0044711//GO:0071396//GO:0051604//GO:0044255//GO:0061458//GO:0009755//GO:0016101//GO:0050794//GO:0043170//GO:0044249//GO:0009686//GO:0007154//GO:0010431//GO:0032502//GO:0044763//GO:0048856//GO:0009740//GO:0010162//GO:0044267//GO:0009737//GO:0048731//GO:0044699//GO:0008152//GO:0044238//GO:0008610//GO:…	small molecule metabolic process//biological_process//gibberellin metabolic process//response to acid chemical//cellular response to stimulus//cellular process//isoprenoid metabolic process//single-organism metabolic process//single-organism biosynthetic process//cellular response to lipid//protein maturation//cellular lipid metabolic process//reproductive system development//hormone-mediated sig…	GO:0043229//GO:0044421//GO:0043227//GO:0071944//GO:0005773//GO:0043231//GO:0044444//GO:0005615//GO:0005576//GO:0005575//GO:0005737//GO:0000325//GO:0043226//GO:0000322//GO:0044464//GO:0009505//GO:0005623//GO:0000326//GO:0030312//GO:0005618//GO:0005622//GO:0044424	intracellular organelle//extracellular region part//membrane-bounded organelle//cell periphery//vacuole//intracellular membrane-bounded organelle//cytoplasmic part//extracellular space//extracellular region//cellular_component//cytoplasm//plant-type vacuole//organelle//storage vacuole//cell part//plant-type cell wall//cell//protein storage vacuole//external encapsulating structure//cell wall//int…	GO:0016787//GO:0008233//GO:0003674//GO:0070011//GO:0004175//GO:0008234//GO:0003824//GO:0004197	hydrolase activity//peptidase activity//molecular_function//peptidase activity, acting on L-amino acid peptides//endopeptidase activity//cysteine-type peptidase activity//catalytic activity//cysteine-type endopeptidase activity	DELTA-VPE; delta vacuolar processing enzyme; K01369 legumain [EC:3.4.22.34]	http://www.genome.jp/dbget-bin/www_bget?ath:AT3G20210	dVPE	Vacuolar-processing enzyme delta-isozyme [Source:UniProtKB/Swiss-Prot;Acc:Q9LJX8]
AT4G26740	4	-	13473516	13475328	1063	0	475	0	21.317	0	21.317	0	20.8615	-5.3828	7.0522e-07	9.8171e-06	DOWN	GO:0044283//GO:0043436//GO:0019752//GO:0006082//GO:0048316//GO:0007275//GO:0072330//GO:0009793//GO:0050896//GO:0031408//GO:0009790//GO:0032787//GO:0009791//GO:0016053//GO:0006950//GO:0044707//GO:0006629//GO:0044767//GO:0022414//GO:0003006//GO:0044237//GO:0071704//GO:0044702//GO:0010154//GO:1901576//GO:0046394//GO:0006996//GO:0061458//GO:0044255//GO:0071840//GO:0006952//GO:0044249//GO:0006633//GO:…	small molecule biosynthetic process//oxoacid metabolic process//carboxylic acid metabolic process//organic acid metabolic process//seed development//multicellular organismal development//monocarboxylic acid biosynthetic process//embryo development ending in seed dormancy//response to stimulus//oxylipin biosynthetic process//embryo development//monocarboxylic acid metabolic process//post-embryonic…	GO:0044464//GO:0005623//GO:0043226//GO:0043232//GO:0005811//GO:0044424//GO:0005622//GO:0016021//GO:0044425//GO:0044422//GO:0043231//GO:0043228//GO:0031224//GO:0012505//GO:0043229//GO:0043227//GO:0005783//GO:0031090//GO:0016020//GO:0005737//GO:0005575//GO:0044444	cell part//cell//organelle//intracellular non-membrane-bounded organelle//lipid particle//intracellular part//intracellular//integral component of membrane//membrane part//organelle part//intracellular membrane-bounded organelle//non-membrane-bounded organelle//intrinsic component of membrane//endomembrane system//intracellular organelle//membrane-bounded organelle//endoplasmic reticulum//organel…	GO:0016705//GO:0005509//GO:0043167//GO:0003824//GO:0005488//GO:1990137//GO:0016684//GO:0016491//GO:0004497//GO:0043169//GO:0046872//GO:0003674//GO:0004392//GO:0071614	oxidoreductase activity, acting on paired donors, with incorporation or reduction of molecular oxygen//calcium ion binding//ion binding//catalytic activity//binding//plant seed peroxidase activity//oxidoreductase activity, acting on peroxide as acceptor//oxidoreductase activity//monooxygenase activity//cation binding//metal ion binding//molecular_function//heme oxygenase (decyclizing) activity//l…	ATS1; peroxygenase 1; K17991 peroxygenase [EC:1.11.2.3]	http://www.genome.jp/dbget-bin/www_bget?ath:AT4G26740	PXG1	Peroxygenase 1 [Source:UniProtKB/Swiss-Prot;Acc:O81270]
AT1G14950	1	-	5157336	5158269	845	0	474	0	26.7601	0	26.7601	0	20.8175	-5.3797	7.247e-07	1.0073e-05	DOWN	GO:0050896//GO:0006950//GO:0009607//GO:0006952//GO:0008150	response to stimulus//response to stress//response to biotic stimulus//defense response//biological_process	GO:0005575	cellular_component	--	--	polyketide cyclase/dehydrase and lipid transport superfamily protein	http://www.genome.jp/dbget-bin/www_bget?ath:AT1G14950	-	Polyketide cyclase/dehydrase and lipid transport superfamily protein [Source:TAIR;Acc:AT1G14950]
AT4G34520	4	+	16494205	16495842	1638	0	461	0	13.4262	0	13.4262	0	20.2466	-5.3396	1.0334e-06	1.3948e-05	DOWN	GO:0032787//GO:0072330//GO:0019752//GO:0006082//GO:0044283//GO:0043436//GO:0046394//GO:1901576//GO:0044237//GO:0071704//GO:0016053//GO:0006629//GO:0044281//GO:0008150//GO:0009987//GO:0044710//GO:0044711//GO:0044249//GO:0044763//GO:0006633//GO:0044255//GO:0044699//GO:0044238//GO:0008152//GO:0008610//GO:0006631//GO:0009058	monocarboxylic acid metabolic process//monocarboxylic acid biosynthetic process//carboxylic acid metabolic process//organic acid metabolic process//small molecule biosynthetic process//oxoacid metabolic process//carboxylic acid biosynthetic process//organic substance biosynthetic process//cellular metabolic process//organic substance metabolic process//organic acid biosynthetic process//lipid met…	GO:0044425//GO:0016021//GO:0031224//GO:0016020//GO:0005575	membrane part//integral component of membrane//intrinsic component of membrane//membrane//cellular_component	GO:0003824//GO:0016747//GO:0016746//GO:0033807//GO:0003674//GO:0004312//GO:0016740//GO:0009922	catalytic activity//transferase activity, transferring acyl groups other than amino-acyl groups//transferase activity, transferring acyl groups//icosanoyl-CoA synthase activity//molecular_function//fatty acid synthase activity//transferase activity//fatty acid elongase activity	KCS18; 3-ketoacyl-CoA synthase 18; K15397 3-ketoacyl-CoA synthase [EC:2.3.1.199]	http://www.genome.jp/dbget-bin/www_bget?ath:AT4G34520	FAE1	3-ketoacyl-CoA synthase 18 [Source:UniProtKB/Swiss-Prot;Acc:Q38860]
AT5G63240	5	-	25358968	25359565	598	0	459	0	36.6166	0	36.6166	0	20.1588	-5.3333	1.0916e-06	1.47e-05	DOWN	GO:0008150	biological_process	--	--	--	--	carbohydrate-binding X8 domain-containing protein	http://www.genome.jp/dbget-bin/www_bget?ath:AT5G63240	-	Carbohydrate-binding X8 domain superfamily protein [Source:TAIR;Acc:AT5G63240]
AT1G18100	1	-	6227217	6230188	1432	0	454	0	15.1244	0	15.1244	0	19.9392	-5.3175	1.2518e-06	1.6686e-05	DOWN	GO:0009719//GO:1901700//GO:0048608//GO:0048367//GO:0009845//GO:0009737//GO:2000241//GO:0048731//GO:0048856//GO:0032501//GO:0048582//GO:0051094//GO:0044699//GO:0048580//GO:0061458//GO:0032502//GO:0008150//GO:2000026//GO:0001101//GO:0051241//GO:0044707//GO:0090567//GO:0009791//GO:0009908//GO:0051240//GO:0090351//GO:0003006//GO:0022414//GO:0009909//GO:0044767//GO:0033993//GO:0044702//GO:0051239//GO:…	response to endogenous stimulus//response to oxygen-containing compound//reproductive structure development//shoot system development//seed germination//response to abscisic acid//regulation of reproductive process//system development//anatomical structure development//multicellular organismal process//positive regulation of post-embryonic development//positive regulation of developmental process…	GO:0005575//GO:0005737//GO:0043231//GO:0043227//GO:0005634//GO:0043229//GO:0044424//GO:0005622//GO:0044464//GO:0005623//GO:0043226	cellular_component//cytoplasm//intracellular membrane-bounded organelle//membrane-bounded organelle//nucleus//intracellular organelle//intracellular part//intracellular//cell part//cell//organelle	GO:0003712//GO:0003674//GO:0000988//GO:0000989	transcription cofactor activity//molecular_function//transcription factor activity, protein binding//transcription factor activity, transcription factor binding	E12A11; protein MOTHER of FT and TF 1	http://www.genome.jp/dbget-bin/www_bget?ath:AT1G18100	MFT	Protein MOTHER of FT and TF 1 [Source:UniProtKB/Swiss-Prot;Acc:Q9XFK7]
AT3G24250	3	+	8786689	8787391	703	0	454	0	30.8082	0	30.8082	0	19.9392	-5.3175	1.2518e-06	1.6686e-05	DOWN	GO:0008150	biological_process	--	--	--	--	glycine-rich protein	http://www.genome.jp/dbget-bin/www_bget?ath:AT3G24250	-	glycine-rich protein [Source:TAIR;Acc:AT3G24250]
AT3G21090	3	-	7391438	7395041	2243	7	297	0.14136	6.31674	0.14136	6.31674	0	13.0439	-5.2431	8.92e-05	0.00082382	DOWN	GO:0006810//GO:0051179//GO:0080167//GO:0009628//GO:0008150//GO:0051234//GO:0006200//GO:0050896	transport//localization//response to karrikin//response to abiotic stimulus//biological_process//establishment of localization//obsolete ATP catabolic process//response to stimulus	GO:0016020//GO:0005575//GO:0031224//GO:0016021//GO:0044425	membrane//cellular_component//intrinsic component of membrane//integral component of membrane//membrane part	GO:0017111//GO:1901363//GO:1901265//GO:0032550//GO:0016462//GO:0005524//GO:0017076//GO:0003674//GO:0016787//GO:0001883//GO:0016817//GO:0016818//GO:0032553//GO:0035639//GO:0001882//GO:0032549//GO:0036094//GO:0043168//GO:0000166//GO:0030554//GO:0032555//GO:0043167//GO:0097367//GO:0016887//GO:0005488//GO:0003824//GO:0097159//GO:0032559	nucleoside-triphosphatase activity//heterocyclic compound binding//nucleoside phosphate binding//purine ribonucleoside binding//pyrophosphatase activity//ATP binding//purine nucleotide binding//molecular_function//hydrolase activity//purine nucleoside binding//hydrolase activity, acting on acid anhydrides//hydrolase activity, acting on acid anhydrides, in phosphorus-containing anhydrides//ribonuc…	ABC transporter G family member 15	http://www.genome.jp/dbget-bin/www_bget?ath:AT3G21090	ABCG15	ABC transporter G family member 15 [Source:UniProtKB/Swiss-Prot;Acc:Q8RWI9]
AT4G37050	4	-	17457135	17459770	1541	11	462	0.323331	14.3023	0.323331	14.3023	0	20.2905	-5.2285	1.0279e-06	1.3884e-05	DOWN	GO:0001101//GO:0008150//GO:0044710//GO:0016042//GO:0006952//GO:0009737//GO:0044699//GO:0008152//GO:0044238//GO:1901700//GO:0009719//GO:1901575//GO:0097305//GO:0050896//GO:0044712//GO:0009725//GO:0042221//GO:0010033//GO:0071704//GO:0033993//GO:0009056//GO:0006950//GO:0006629	response to acid chemical//biological_process//single-organism metabolic process//lipid catabolic process//defense response//response to abscisic acid//single-organism process//metabolic process//primary metabolic process//response to oxygen-containing compound//response to endogenous stimulus//organic substance catabolic process//response to alcohol//response to stimulus//single-organism catabol…	GO:0005737//GO:0005575//GO:0044464//GO:0005623//GO:0044424//GO:0005622	cytoplasm//cellular_component//cell part//cell//intracellular part//intracellular	GO:0016787//GO:0047372//GO:0003674//GO:0052689//GO:0003824//GO:0016788//GO:0004620//GO:0016298	hydrolase activity//acylglycerol lipase activity//molecular_function//carboxylic ester hydrolase activity//catalytic activity//hydrolase activity, acting on ester bonds//phospholipase activity//lipase activity	PLP4; PATATIN-like protein 4	http://www.genome.jp/dbget-bin/www_bget?ath:AT4G37050	PLP3	Patatin-like protein 3 [Source:UniProtKB/Swiss-Prot;Acc:O23181]
AT2G20825	2	-	8965756	8966867	848	6	245	0.320489	13.7828	0.320489	13.7828	0	10.7601	-5.1878	0.00037547	0.0029871	DOWN	GO:0044767//GO:0031326//GO:0044707//GO:0060255//GO:0006355//GO:0080090//GO:1901576//GO:0050789//GO:1901360//GO:0010468//GO:0019222//GO:0044237//GO:0034645//GO:0071704//GO:0018130//GO:0046483//GO:0016070//GO:0044260//GO:0010467//GO:0032774//GO:0031323//GO:0065007//GO:0006351//GO:0007275//GO:1901362//GO:0006139//GO:0090304//GO:0009059//GO:0010556//GO:0019219//GO:0009058//GO:1903506//GO:0044699//GO:…	single-organism developmental process//regulation of cellular biosynthetic process//single-multicellular organism process//regulation of macromolecule metabolic process//regulation of transcription, DNA-templated//regulation of primary metabolic process//organic substance biosynthetic process//regulation of biological process//organic cyclic compound metabolic process//regulation of gene expressi…	GO:0044424//GO:0005622//GO:0005829//GO:0005623//GO:0044464//GO:0043226//GO:0005575//GO:0005737//GO:0044444//GO:0043231//GO:0005634//GO:0043229//GO:0043227	intracellular part//intracellular//cytosol//cell//cell part//organelle//cellular_component//cytoplasm//cytoplasmic part//intracellular membrane-bounded organelle//nucleus//intracellular organelle//membrane-bounded organelle	GO:0003676//GO:0097159//GO:0005488//GO:0003677//GO:1901363//GO:0003674	nucleic acid binding//organic cyclic compound binding//binding//DNA binding//heterocyclic compound binding//molecular_function	ULT2; protein ULTRAPETALA 2	http://www.genome.jp/dbget-bin/www_bget?ath:AT2G20825	ULT2	Protein ULTRAPETALA 2 [Source:UniProtKB/Swiss-Prot;Acc:Q8S8I2]
AT1G62080	1	-	22946242	22946949	708	0	407	0	27.4238	0	27.4238	0	17.875	-5.1599	4.5885e-06	5.5178e-05	DOWN	--	--	--	--	--	--	hypothetical protein	http://www.genome.jp/dbget-bin/www_bget?ath:AT1G62080	-	UPF0540 protein At1g62080 [Source:UniProtKB/Swiss-Prot;Acc:O04575]
AT1G80130	1	-	30140961	30142646	1375	572	22740	18.843	788.958	18.843	788.958	28.1429	998.715	-5.1492	3.8553e-257	5.8454e-254	DOWN	GO:0008150//GO:0050896//GO:0006979//GO:0006950	biological_process//response to stimulus//response to oxidative stress//response to stress	GO:0016020//GO:0005575	membrane//cellular_component	GO:0005515//GO:0003674//GO:0005488	protein binding//molecular_function//binding	tetratricopeptide repeat domain-containing protein	http://www.genome.jp/dbget-bin/www_bget?ath:AT1G80130	-	Tetratricopeptide repeat (TPR)-like superfamily protein [Source:TAIR;Acc:AT1G80130]
AT4G14690	4	+	8418283	8419263	806	17	675	0.955369	39.9517	0.955369	39.9517	0	29.6452	-5.1474	3.6153e-09	7.0427e-08	DOWN	GO:0009987//GO:0051716//GO:0008150//GO:2000026//GO:0090056//GO:0044711//GO:0044710//GO:0010218//GO:0051188//GO:0071478//GO:1901566//GO:0015995//GO:0009314//GO:0006807//GO:0071490//GO:0071492//GO:0071483//GO:0044271//GO:0019438//GO:0048580//GO:0009628//GO:0050794//GO:0009411//GO:0015979//GO:1901564//GO:0044249//GO:0051171//GO:0006725//GO:0044763//GO:0032502//GO:0009408//GO:0010380//GO:0034641//GO:…	cellular process//cellular response to stimulus//biological_process//regulation of multicellular organismal development//regulation of chlorophyll metabolic process//single-organism biosynthetic process//single-organism metabolic process//response to far red light//cofactor biosynthetic process//cellular response to radiation//organonitrogen compound biosynthetic process//chlorophyll biosynthetic…	GO:0043229//GO:0009521//GO:0044434//GO:0043227//GO:0044446//GO:0043234//GO:0031976//GO:0009535//GO:0044422//GO:0009522//GO:0043231//GO:0031224//GO:0044444//GO:0009534//GO:0055035//GO:0016020//GO:0005737//GO:0005575//GO:0009523//GO:0009579//GO:0032991//GO:0043226//GO:0098796//GO:0009536//GO:0009507//GO:0044464//GO:0044436//GO:0031984//GO:0005623//GO:0044435//GO:0044425//GO:0034357//GO:0044424//GO:…	intracellular organelle//photosystem//chloroplast part//membrane-bounded organelle//intracellular organelle part//protein complex//plastid thylakoid//chloroplast thylakoid membrane//organelle part//photosystem I//intracellular membrane-bounded organelle//intrinsic component of membrane//cytoplasmic part//chloroplast thylakoid//plastid thylakoid membrane//membrane//cytoplasm//cellular_component//p…	--	--	ELIP2; early light-inducible protein 2	http://www.genome.jp/dbget-bin/www_bget?ath:AT4G14690	ELIP2	Early light-induced protein 2, chloroplastic [Source:UniProtKB/Swiss-Prot;Acc:Q94K66]
AT2G05580	2	+	2055549	2056700	1075	0	399	0	17.7064	0	17.7064	0	17.5236	-5.1312	5.736e-06	6.7724e-05	DOWN	--	--	--	--	--	--	glycine-rich protein	http://www.genome.jp/dbget-bin/www_bget?ath:AT2G05580	-	Glycine-rich protein family [Source:TAIR;Acc:AT2G05580]
AT3G21080	3	-	7388367	7389974	1054	20	740	0.859501	33.4932	0.859501	33.4932	0	32.5	-5.0456	6.8469e-10	1.4502e-08	DOWN	GO:0008150	biological_process	--	--	--	--	ABC transporter-like protein	http://www.genome.jp/dbget-bin/www_bget?ath:AT3G21080	-	ABC transporter-related [Source:TAIR;Acc:AT3G21080]
AT2G02990	2	+	873506	874811	1045	15	553	0.650178	25.245	0.650178	25.245	0	24.2871	-5.0404	9.6639e-08	1.5263e-06	DOWN	GO:0090502//GO:0006139//GO:0009718//GO:0009605//GO:0090304//GO:0042594//GO:0050896//GO:0044248//GO:0044260//GO:0009611//GO:0046483//GO:0016070//GO:0019439//GO:0044237//GO:0033554//GO:0071704//GO:0009991//GO:0046148//GO:1901360//GO:1901576//GO:0016036//GO:0009056//GO:0031667//GO:0006950//GO:0046283//GO:0042440//GO:0051716//GO:0009987//GO:0008150//GO:0044711//GO:0071496//GO:0009813//GO:0044710//GO:…	RNA phosphodiester bond hydrolysis, endonucleolytic//nucleobase-containing compound metabolic process//anthocyanin-containing compound biosynthetic process//response to external stimulus//nucleic acid metabolic process//response to starvation//response to stimulus//cellular catabolic process//cellular macromolecule metabolic process//response to wounding//heterocycle metabolic process//RNA metabo…	GO:0044464//GO:0005623//GO:0030312//GO:0005618//GO:0005886//GO:0071944//GO:0016020//GO:0005575//GO:0005576	cell part//cell//external encapsulating structure//cell wall//plasma membrane//cell periphery//membrane//cellular_component//extracellular region	GO:0003824//GO:0005488//GO:0097159//GO:0004519//GO:0003676//GO:0016788//GO:0016894//GO:0004518//GO:0003723//GO:0016787//GO:0004540//GO:0004521//GO:0003674//GO:1901363//GO:0016892//GO:0033897	catalytic activity//binding//organic cyclic compound binding//endonuclease activity//nucleic acid binding//hydrolase activity, acting on ester bonds//endonuclease activity, active with either ribo- or deoxyribonucleic acids and producing 3'-phosphomonoesters//nuclease activity//RNA binding//hydrolase activity//ribonuclease activity//endoribonuclease activity//molecular_function//heterocyclic comp…	RNS1; ribonuclease 1; K01166 ribonuclease T2 [EC:3.1.27.1]	http://www.genome.jp/dbget-bin/www_bget?ath:AT2G02990	RNS1	Ribonuclease 1 [Source:UniProtKB/Swiss-Prot;Acc:P42813]
AT2G34870	2	+	14710777	14711453	677	0	370	0	26.0723	0	26.0723	0	16.25	-5.0224	1.2953e-05	0.00014215	DOWN	GO:0048731//GO:0048856//GO:0032501//GO:0044699//GO:0048608//GO:0008150//GO:0061458//GO:0032502//GO:0044702//GO:0010154//GO:0044707//GO:0009791//GO:0003006//GO:0022414//GO:0044767//GO:0009793//GO:0007275//GO:0009790//GO:0048316	system development//anatomical structure development//multicellular organismal process//single-organism process//reproductive structure development//biological_process//reproductive system development//developmental process//single organism reproductive process//fruit development//single-multicellular organism process//post-embryonic development//developmental process involved in reproduction//re…	--	--	--	--	MEE26; protein MATERNAL EFFECT EMBRYO ARREST 26	http://www.genome.jp/dbget-bin/www_bget?ath:AT2G34870	MEE26	hydroxyproline-rich glycoprotein family protein [Source:TAIR;Acc:AT2G34870]
AT5G04530	5	-	1291822	1293688	1867	21	756	0.509486	19.3172	0.509486	19.3172	1.03322	33.2027	-5.0061	4.6104e-10	9.9506e-09	DOWN	GO:0008610//GO:0009409//GO:0044238//GO:0008152//GO:0009266//GO:0044699//GO:0009416//GO:0009058//GO:0006631//GO:0044710//GO:0044711//GO:0008150//GO:0044281//GO:0009987//GO:0009314//GO:0009628//GO:0044255//GO:0044763//GO:0006633//GO:0044249//GO:0071704//GO:0044237//GO:1901576//GO:0046394//GO:0006629//GO:0006950//GO:0016053//GO:0050896//GO:0072330//GO:0032787//GO:0043436//GO:0044283//GO:0006082//GO:…	lipid biosynthetic process//response to cold//primary metabolic process//metabolic process//response to temperature stimulus//single-organism process//response to light stimulus//biosynthetic process//fatty acid metabolic process//single-organism metabolic process//single-organism biosynthetic process//biological_process//small molecule metabolic process//cellular process//response to radiation//…	GO:0005575//GO:0016020//GO:0031224//GO:0044425//GO:0016021	cellular_component//membrane//intrinsic component of membrane//membrane part//integral component of membrane	GO:0016740//GO:0003674//GO:0016746//GO:0003824//GO:0016747	transferase activity//molecular_function//transferase activity, transferring acyl groups//catalytic activity//transferase activity, transferring acyl groups other than amino-acyl groups	KCS19; 3-ketoacyl-CoA synthase 19; K15397 3-ketoacyl-CoA synthase [EC:2.3.1.199]	http://www.genome.jp/dbget-bin/www_bget?ath:AT5G04530	KCS21	3-ketoacyl-CoA synthase 21 [Source:UniProtKB/Swiss-Prot;Acc:Q9LZ72]
AT1G01060	1	-	33379	37871	2814	205	7338	3.46478	130.62	3.46478	130.62	10.0862	322.277	-4.9979	5.9991e-84	1.7605e-81	DOWN	GO:0006970//GO:0048511//GO:0006950//GO:0010035//GO:0065009//GO:0045934//GO:0019438//GO:0060255//GO:0009058//GO:0051253//GO:0044260//GO:0050794//GO:0043170//GO:0009628//GO:0009753//GO:0009719//GO:0019219//GO:0043433//GO:1901700//GO:0009751//GO:0044271//GO:0010556//GO:0006725//GO:2000113//GO:0051171//GO:2001141//GO:0031327//GO:0042221//GO:0044092//GO:0046483//GO:1902679//GO:0042754//GO:0031324//GO:…	response to osmotic stress//rhythmic process//response to stress//response to inorganic substance//regulation of molecular function//negative regulation of nucleobase-containing compound metabolic process//aromatic compound biosynthetic process//regulation of macromolecule metabolic process//biosynthetic process//negative regulation of RNA metabolic process//cellular macromolecule metabolic proce…	GO:0043231//GO:0005622//GO:0044424//GO:0005575//GO:0044464//GO:0005623//GO:0043227//GO:0043226//GO:0043229//GO:0005634	intracellular membrane-bounded organelle//intracellular//intracellular part//cellular_component//cell part//cell//membrane-bounded organelle//organelle//intracellular organelle//nucleus	GO:0003682//GO:0044212//GO:0001071//GO:0003676//GO:0003674//GO:0003700//GO:0005488//GO:1901363//GO:0001067//GO:0003677//GO:0097159//GO:0000975//GO:0044877	chromatin binding//transcription regulatory region DNA binding//nucleic acid binding transcription factor activity//nucleic acid binding//molecular_function//transcription factor activity, sequence-specific DNA binding//binding//heterocyclic compound binding//regulatory region nucleic acid binding//DNA binding//organic cyclic compound binding//regulatory region DNA binding//macromolecular complex…	LHY; protein LHY; K12133 MYB-related transcription factor LHY	http://www.genome.jp/dbget-bin/www_bget?ath:AT1G01060	LHY	Protein LHY [Source:UniProtKB/Swiss-Prot;Acc:Q6R0H1]
ATCG00380	Pt	-	45223	45828	606	71	2498	5.30692	196.646	5.30692	196.646	3.49326	109.709	-4.973	1.0299e-29	7.3193e-28	DOWN	GO:0006412//GO:0043603//GO:0044237//GO:0034645//GO:0071704//GO:1901576//GO:0019538//GO:0044260//GO:0043043//GO:0043604//GO:0010467//GO:0006518//GO:0009058//GO:0009059//GO:0044267//GO:0034641//GO:0044238//GO:0008152//GO:0044271//GO:0043170//GO:0044249//GO:1901564//GO:0008150//GO:0009987//GO:1901566//GO:0006807	translation//cellular amide metabolic process//cellular metabolic process//cellular macromolecule biosynthetic process//organic substance metabolic process//organic substance biosynthetic process//protein metabolic process//cellular macromolecule metabolic process//peptide biosynthetic process//amide biosynthetic process//gene expression//peptide metabolic process//biosynthetic process//macromole…	GO:0044424//GO:0005622//GO:0044464//GO:0005623//GO:0009507//GO:0009536//GO:0043226//GO:0043232//GO:0030529//GO:0044391//GO:0005575//GO:0005737//GO:0032991//GO:0044444//GO:0015935//GO:0044422//GO:0043228//GO:0043231//GO:0043229//GO:0044446//GO:0043227//GO:0005840	intracellular part//intracellular//cell part//cell//chloroplast//plastid//organelle//intracellular non-membrane-bounded organelle//ribonucleoprotein complex//ribosomal subunit//cellular_component//cytoplasm//macromolecular complex//cytoplasmic part//small ribosomal subunit//organelle part//non-membrane-bounded organelle//intracellular membrane-bounded organelle//intracellular organelle//intracell…	GO:0019843//GO:0003676//GO:0005488//GO:0097159//GO:0005198//GO:1901363//GO:0003735//GO:0003674//GO:0003723	rRNA binding//nucleic acid binding//binding//organic cyclic compound binding//structural molecule activity//heterocyclic compound binding//structural constituent of ribosome//molecular_function//RNA binding	rps4; ribosomal protein S4; K02986 small subunit ribosomal protein S4	http://www.genome.jp/dbget-bin/www_bget?ath:ArthCp024	RPS4	30S ribosomal protein S4, chloroplastic [Source:UniProtKB/Swiss-Prot;Acc:P56799]
AT3G24650	3	+	8997370	9001063	2987	0	352	0	5.62178	0	5.62178	0	15.4594	-4.9504	2.1573e-05	0.0002248	DOWN	GO:0009059//GO:0016043//GO:0070887//GO:0048608//GO:0071215//GO:0007165//GO:1901700//GO:0006366//GO:0010628//GO:0010556//GO:0009058//GO:1901701//GO:0051254//GO:0009719//GO:0019219//GO:0044699//GO:1903506//GO:0009889//GO:0008152//GO:0044238//GO:0010604//GO:0044700//GO:0032501//GO:0032870//GO:0048856//GO:0034654//GO:0048731//GO:0034641//GO:0097659//GO:0009737//GO:0009893//GO:0007154//GO:0044249//GO:…	macromolecule biosynthetic process//cellular component organization//cellular response to chemical stimulus//reproductive structure development//cellular response to abscisic acid stimulus//signal transduction//response to oxygen-containing compound//transcription from RNA polymerase II promoter//positive regulation of gene expression//regulation of macromolecule biosynthetic process//biosyntheti…	GO:0005737//GO:0005575//GO:0044444//GO:0043231//GO:0043229//GO:0005634//GO:0043227//GO:0005622//GO:0044424//GO:0005829//GO:0005623//GO:0044464//GO:0043226	cytoplasm//cellular_component//cytoplasmic part//intracellular membrane-bounded organelle//intracellular organelle//nucleus//membrane-bounded organelle//intracellular//intracellular part//cytosol//cell//cell part//organelle	GO:0001076//GO:1901363//GO:0003674//GO:0003700//GO:0000988//GO:0001071//GO:0003676//GO:0000989//GO:0097159//GO:0005488//GO:0003677	transcription factor activity, RNA polymerase II transcription factor binding//heterocyclic compound binding//molecular_function//transcription factor activity, sequence-specific DNA binding//transcription factor activity, protein binding//nucleic acid binding transcription factor activity//nucleic acid binding//transcription factor activity, transcription factor binding//organic cyclic compound …	ABI3; B3 domain-containing transcription factor ABI3	http://www.genome.jp/dbget-bin/www_bget?ath:AT3G24650	ABI3	B3 domain-containing transcription factor ABI3 [Source:UniProtKB/Swiss-Prot;Acc:Q01593]
AT1G48130	1	+	17780502	17781727	986	0	343	0	16.5952	0	16.5952	0	15.0642	-4.913	2.7878e-05	0.00028399	DOWN	GO:0048608//GO:0010231//GO:0009414//GO:1901700//GO:0044699//GO:0008152//GO:0032501//GO:0021700//GO:0048856//GO:0010162//GO:0048731//GO:0032502//GO:0010431//GO:0061458//GO:0009415//GO:0009628//GO:0097437//GO:0008150//GO:0001101//GO:0044710//GO:0044767//GO:0003006//GO:0022414//GO:0009791//GO:0044707//GO:0010035//GO:0006950//GO:0048609//GO:0055114//GO:0010154//GO:0044702//GO:0009269//GO:0048316//GO:…	reproductive structure development//maintenance of seed dormancy//response to water deprivation//response to oxygen-containing compound//single-organism process//metabolic process//multicellular organismal process//developmental maturation//anatomical structure development//seed dormancy process//system development//developmental process//seed maturation//reproductive system development//response…	GO:0005575//GO:0005737//GO:0043231//GO:0005634//GO:0043229//GO:0043227//GO:0005622//GO:0044424//GO:0005623//GO:0044464//GO:0043226	cellular_component//cytoplasm//intracellular membrane-bounded organelle//nucleus//intracellular organelle//membrane-bounded organelle//intracellular//intracellular part//cell//cell part//organelle	GO:0003674//GO:0051920//GO:0016491//GO:0004601//GO:0016209//GO:0008379//GO:0016684//GO:0003824	molecular_function//peroxiredoxin activity//oxidoreductase activity//peroxidase activity//antioxidant activity//thioredoxin peroxidase activity//oxidoreductase activity, acting on peroxide as acceptor//catalytic activity	PER1; 1-Cys peroxiredoxin PER1; K11188 peroxiredoxin 6, 1-Cys peroxiredoxin [EC:1.11.1.7 1.11.1.15 3.1.1.-]	http://www.genome.jp/dbget-bin/www_bget?ath:AT1G48130	PER1	1-Cys peroxiredoxin PER1 [Source:UniProtKB/Swiss-Prot;Acc:O04005]
AT3G28740	3	-	10788698	10790553	1597	15	499	0.425445	14.906	0.425445	14.906	0	21.9155	-4.8922	4.3783e-07	6.2724e-06	DOWN	GO:0006725//GO:0044763//GO:1901564//GO:0006952//GO:0009607//GO:1901135//GO:0006807//GO:0019757//GO:0014070//GO:0043207//GO:0044710//GO:0044711//GO:0009404//GO:0044281//GO:0008150//GO:0009987//GO:0002213//GO:0009058//GO:0042343//GO:0010583//GO:0009407//GO:0044699//GO:0008152//GO:0034641//GO:0046483//GO:0006082//GO:0042221//GO:0043436//GO:0019748//GO:0042430//GO:0006790//GO:0051704//GO:0044248//GO:…	cellular aromatic compound metabolic process//single-organism cellular process//organonitrogen compound metabolic process//defense response//response to biotic stimulus//carbohydrate derivative metabolic process//nitrogen compound metabolic process//glycosinolate metabolic process//response to organic cyclic compound//response to external biotic stimulus//single-organism metabolic process//single…	GO:0031224//GO:0005575//GO:0016020//GO:0016021//GO:0044425	intrinsic component of membrane//cellular_component//membrane//integral component of membrane//membrane part	GO:0003674//GO:0046914//GO:0046906//GO:1901363//GO:0043167//GO:0016705//GO:0097159//GO:0005488//GO:0003824//GO:0005506//GO:0020037//GO:0043169//GO:0004497//GO:0009055//GO:0016709//GO:0016491//GO:0046872	molecular_function//transition metal ion binding//tetrapyrrole binding//heterocyclic compound binding//ion binding//oxidoreductase activity, acting on paired donors, with incorporation or reduction of molecular oxygen//organic cyclic compound binding//binding//catalytic activity//iron ion binding//heme binding//cation binding//monooxygenase activity//electron carrier activity//oxidoreductase acti…	CYP81D1; cytochrome P450 CYP81D11	http://www.genome.jp/dbget-bin/www_bget?ath:AT3G28740	CYP81D11	Cytochrome P450 81D11 [Source:UniProtKB/Swiss-Prot;Acc:Q9LHA1]
AT4G11180	4	+	6820033	6820747	715	0	336	0	22.4181	0	22.4181	0	14.7567	-4.8833	3.4051e-05	0.00034097	DOWN	GO:0009699//GO:0019438//GO:0044249//GO:0009807//GO:0044763//GO:0006725//GO:0009987//GO:0008150//GO:0044711//GO:0044710//GO:0009058//GO:0008152//GO:0044699//GO:0019748//GO:0009806//GO:1901362//GO:0044550//GO:0009698//GO:0044237//GO:0071704//GO:1901360//GO:1901576	phenylpropanoid biosynthetic process//aromatic compound biosynthetic process//cellular biosynthetic process//lignan biosynthetic process//single-organism cellular process//cellular aromatic compound metabolic process//cellular process//biological_process//single-organism biosynthetic process//single-organism metabolic process//biosynthetic process//metabolic process//single-organism process//seco…	GO:0005575//GO:0005576//GO:0048046	cellular_component//extracellular region//apoplast	--	--	dirigent protein 1	http://www.genome.jp/dbget-bin/www_bget?ath:AT4G11180	DIR12	Dirigent protein 12 [Source:UniProtKB/Swiss-Prot;Acc:O82498]
AT5G63225	5	-	25356133	25356740	608	8	257	0.595996	20.1649	0.595996	20.1649	0	11.2872	-4.8418	0.00029315	0.0023939	DOWN	GO:0008150	biological_process	--	--	GO:0003824//GO:0003674//GO:0016787	catalytic activity//molecular_function//hydrolase activity	glycosyl hydrolase family protein 17	http://www.genome.jp/dbget-bin/www_bget?ath:AT5G63225	-	Carbohydrate-binding X8 domain superfamily protein [Source:TAIR;Acc:AT5G63225]
AT2G38900	2	+	16243215	16244067	513	0	325	0	31.5768	0	31.5768	0	14.2736	-4.8353	4.6682e-05	0.00045153	DOWN	GO:0043170//GO:0008150//GO:0044238//GO:0008152//GO:0009611//GO:0050896//GO:0006508//GO:0006950//GO:0019538//GO:0071704	macromolecule metabolic process//biological_process//primary metabolic process//metabolic process//response to wounding//response to stimulus//proteolysis//response to stress//protein metabolic process//organic substance metabolic process	--	--	GO:0030414//GO:0003674//GO:0030234//GO:0098772//GO:0004866//GO:0016787//GO:0008233//GO:0004867//GO:0004857//GO:0003824//GO:0061135//GO:0061134	peptidase inhibitor activity//molecular_function//enzyme regulator activity//molecular function regulator//endopeptidase inhibitor activity//hydrolase activity//peptidase activity//serine-type endopeptidase inhibitor activity//enzyme inhibitor activity//catalytic activity//endopeptidase regulator activity//peptidase regulator activity	PR-6 proteinase inhibitor family protein	http://www.genome.jp/dbget-bin/www_bget?ath:AT2G38900	-	Serine protease inhibitor, potato inhibitor I-type family protein [Source:TAIR;Acc:AT2G38900]
AT1G63540	1	+	23566958	23569495	1997	0	321	0	7.66819	0	7.66819	0	14.098	-4.8174	5.2375e-05	0.00050167	DOWN	GO:0008150	biological_process	--	--	GO:0003674	molecular_function	hydroxyproline-rich glycoprotein-like protein	http://www.genome.jp/dbget-bin/www_bget?ath:AT1G63540	-	hydroxyproline-rich glycoprotein family protein [Source:TAIR;Acc:AT1G63540]
AT5G62800	5	+	25218663	25219967	1047	8	252	0.346099	11.4821	0.346099	11.4821	0	11.0676	-4.8134	0.00033911	0.0027312	DOWN	GO:0043412//GO:0019538//GO:0044237//GO:0071704//GO:0044767//GO:0006508//GO:0019941//GO:0044257//GO:0009056//GO:0016567//GO:0044707//GO:0044248//GO:0036211//GO:0007275//GO:0030163//GO:0051603//GO:0044260//GO:0006464//GO:0043632//GO:0044699//GO:0044238//GO:0008152//GO:0032501//GO:0044267//GO:0044265//GO:1901575//GO:0070647//GO:0006511//GO:0009057//GO:0008150//GO:0009987//GO:0032502//GO:0032446//GO:…	macromolecule modification//protein metabolic process//cellular metabolic process//organic substance metabolic process//single-organism developmental process//proteolysis//modification-dependent protein catabolic process//cellular protein catabolic process//catabolic process//protein ubiquitination//single-multicellular organism process//cellular catabolic process//protein modification process//m…	GO:0005622//GO:0044424//GO:0043226//GO:0005623//GO:0044464//GO:0005575//GO:0005634//GO:0043229//GO:0043227//GO:0043231	intracellular//intracellular part//organelle//cell//cell part//cellular_component//nucleus//intracellular organelle//membrane-bounded organelle//intracellular membrane-bounded organelle	GO:0008270//GO:0046872//GO:0043169//GO:0019787//GO:0005488//GO:0003824//GO:0043167//GO:0016740//GO:0004842//GO:0046914//GO:0005515//GO:0003674	zinc ion binding//metal ion binding//cation binding//ubiquitin-like protein transferase activity//binding//catalytic activity//ion binding//transferase activity//ubiquitin-protein transferase activity//transition metal ion binding//protein binding//molecular_function	E3 ubiquitin-protein ligase SINA-like 11; K04506 E3 ubiquitin-protein ligase SIAH1 [EC:6.3.2.19]	http://www.genome.jp/dbget-bin/www_bget?ath:AT5G62800	-	Protein with RING/U-box and TRAF-like domains [Source:TAIR;Acc:AT5G62800]
AT2G04170	2	-	1417182	1419517	1630	25	778	0.771385	25.2825	0.771385	25.2825	1.23002	34.1689	-4.7959	3.1018e-10	6.8158e-09	DOWN	GO:0070647//GO:0006511//GO:0032268//GO:1901575//GO:0016579//GO:0044238//GO:0008152//GO:0061136//GO:0044265//GO:0044267//GO:0042176//GO:0070646//GO:0050794//GO:0043170//GO:1903050//GO:0009057//GO:0030162//GO:0009987//GO:0008150//GO:0019941//GO:0044257//GO:0006508//GO:0043161//GO:1903362//GO:0051246//GO:0060255//GO:0010498//GO:0009056//GO:0019538//GO:0050789//GO:0080090//GO:0043412//GO:0071704//GO:…	protein modification by small protein conjugation or removal//ubiquitin-dependent protein catabolic process//regulation of cellular protein metabolic process//organic substance catabolic process//protein deubiquitination//primary metabolic process//metabolic process//regulation of proteasomal protein catabolic process//cellular macromolecule catabolic process//cellular protein metabolic process//…	GO:0005737//GO:0005575//GO:0044424//GO:0005622//GO:0005623//GO:0044464	cytoplasm//cellular_component//intracellular part//intracellular//cell//cell part	GO:0004175//GO:0070011//GO:0036459//GO:0003674//GO:0005515//GO:0004843//GO:0008233//GO:0016787//GO:0004197//GO:0003824//GO:0019783//GO:0008234//GO:0005488	endopeptidase activity//peptidase activity, acting on L-amino acid peptides//ubiquitinyl hydrolase activity//molecular_function//protein binding//ubiquitin-specific protease activity//peptidase activity//hydrolase activity//cysteine-type endopeptidase activity//catalytic activity//ubiquitin-like protein-specific protease activity//cysteine-type peptidase activity//binding	TRAF-like family protein	http://www.genome.jp/dbget-bin/www_bget?ath:AT2G04170	-	TRAF-like family protein [Source:TAIR;Acc:AT2G04170]
AT5G55570	5	-	22514475	22515458	742	9	280	0.549409	18.002	0.549409	18.002	0	12.2973	-4.7955	0.00015964	0.0013884	DOWN	--	--	--	--	GO:0051082//GO:0005515//GO:0003674//GO:0005488//GO:0031072	unfolded protein binding//protein binding//molecular_function//binding//heat shock protein binding	hypothetical protein	http://www.genome.jp/dbget-bin/www_bget?ath:AT5G55570	-	unknown protein; LOCATED IN: chloroplast; Has 35333 Blast hits to 34131 proteins in 2444 species: Archae - 798; Bacteria - 22429; Metazoa - 974; Fungi - 991; Plants - 531; Viruses - 0; Other Eukaryotes - 9610 (source: NCBI BLink). [Source:TAIR;Acc:AT5G55570]
ATCG00370	Pt	+	44827	44913	87	9	278	4.68576	152.437	4.68576	152.437	0	12.2094	-4.7852	0.00016919	0.0014623	DOWN	--	--	--	--	--	--	--	--	TRNS.3	tRNA-Ser [Source:TAIR;Acc:ATCG00370]
AT1G04560	1	+	1244947	1246059	855	0	305	0	17.0177	0	17.0177	0	13.3953	-4.7437	8.315e-05	0.00077265	DOWN	GO:0008150	biological_process	--	--	--	--	AWPM-19-like family protein	http://www.genome.jp/dbget-bin/www_bget?ath:AT1G04560	-	AWPM-19-like family protein [Source:TAIR;Acc:AT1G04560]
AT5G28626	5	+	10632241	10633944	1704	74	2163	1.96707	60.5554	1.96707	60.5554	3.64086	94.9965	-4.7055	1.2084e-25	7.5037e-24	DOWN	--	--	--	--	--	--	hypothetical protein	http://www.genome.jp/dbget-bin/www_bget?ath:AT3G43682	SADHU1-3	transposable element gene [Source:TAIR;Acc:AT5G28626]
AT5G60630	5	-	24369650	24370404	755	9	258	0.539949	16.3019	0.539949	16.3019	0	11.3311	-4.6775	0.00030341	0.0024699	DOWN	GO:0008150	biological_process	--	--	--	--	hypothetical protein	http://www.genome.jp/dbget-bin/www_bget?ath:AT5G60630	-	FUNCTIONS IN: molecular_function unknown; INVOLVED IN: biological_process unknown; LOCATED IN: endomembrane system; EXPRESSED IN: 17 plant structures; EXPRESSED DURING: 6 growth stages; BEST Arabidopsis thaliana protein match is: hydroxyproline-rich /.../protein family protein (TAIR:AT3G45230.1); Has 1807 Blast hits to 1807 proteins in 277 species: Archae - 0; Bacteria - 0; Metazoa - 736; Fungi -…
AT1G59670	1	+	21930010	21931366	865	10	283	0.52365	15.6076	0.52365	15.6076	0	12.429	-4.6589	0.00015607	0.0013613	DOWN	GO:0044712//GO:0044248//GO:0090487//GO:0050896//GO:0042221//GO:0019748//GO:0044237//GO:0009056//GO:0009636//GO:0009404//GO:0044710//GO:0009987//GO:0008150//GO:0044763//GO:0008152//GO:0044699//GO:0009407	single-organism catabolic process//cellular catabolic process//secondary metabolite catabolic process//response to stimulus//response to chemical//secondary metabolic process//cellular metabolic process//catabolic process//response to toxic substance//toxin metabolic process//single-organism metabolic process//cellular process//biological_process//single-organism cellular process//metabolic proce…	GO:0005623//GO:0044464//GO:0005829//GO:0044424//GO:0005622//GO:0044444//GO:0005737//GO:0005575	cell//cell part//cytosol//intracellular part//intracellular//cytoplasmic part//cytoplasm//cellular_component	GO:0003824//GO:0005488//GO:0003674//GO:0004364//GO:0005515//GO:0016740//GO:0016765	catalytic activity//binding//molecular_function//glutathione transferase activity//protein binding//transferase activity//transferase activity, transferring alkyl or aryl (other than methyl) groups	GSTU15; glutathione S-transferase TAU 15; K00799 glutathione S-transferase [EC:2.5.1.18]	http://www.genome.jp/dbget-bin/www_bget?ath:AT1G59670	GSTU15	Glutathione S-transferase U15 [Source:UniProtKB/Swiss-Prot;Acc:Q9LQ48]
AT2G19900	2	-	8591899	8595478	2028	10	278	0.223352	6.53948	0.223352	6.53948	0	12.2094	-4.6332	0.00018067	0.0015483	DOWN	GO:0044699//GO:0008152//GO:0022607//GO:0043933//GO:0016043//GO:0006108//GO:0006461//GO:0070271//GO:0044281//GO:0008150//GO:0009987//GO:0044710//GO:0043648//GO:0051260//GO:0044763//GO:0071840//GO:0044085//GO:0055114//GO:0044237//GO:0071822//GO:0071704//GO:0065003//GO:0019752//GO:0006082//GO:0051259//GO:0043436	single-organism process//metabolic process//cellular component assembly//macromolecular complex subunit organization//cellular component organization//malate metabolic process//protein complex assembly//protein complex biogenesis//small molecule metabolic process//biological_process//cellular process//single-organism metabolic process//dicarboxylic acid metabolic process//protein homooligomerizat…	GO:0044444//GO:0005575//GO:0005737//GO:0005829//GO:0005622//GO:0044424//GO:0005623//GO:0044464	cytoplasmic part//cellular_component//cytoplasm//cytosol//intracellular//intracellular part//cell//cell part	GO:0008948//GO:1901363//GO:1901265//GO:0004471//GO:0004473//GO:0016616//GO:0051287//GO:0003674//GO:0016830//GO:0046872//GO:0016614//GO:0050662//GO:0043169//GO:0016491//GO:0097159//GO:0005488//GO:0003824//GO:0048037//GO:0043167//GO:0036094//GO:0016829//GO:0016831//GO:0000166//GO:0004470//GO:0016615	oxaloacetate decarboxylase activity//heterocyclic compound binding//nucleoside phosphate binding//malate dehydrogenase (decarboxylating) (NAD+) activity//malate dehydrogenase (decarboxylating) (NADP+) activity//oxidoreductase activity, acting on the CH-OH group of donors, NAD or NADP as acceptor//NAD binding//molecular_function//carbon-carbon lyase activity//metal ion binding//oxidoreductase acti…	NADP-ME1; NADP-dependent malic enzyme 1; K00029 malate dehydrogenase (oxaloacetate-decarboxylating)(NADP+) [EC:1.1.1.40]	http://www.genome.jp/dbget-bin/www_bget?ath:AT2G19900	NADP-ME1	NADP-dependent malic enzyme 1 [Source:UniProtKB/Swiss-Prot;Acc:O82191]
AT4G12960	4	+	7583272	7584630	979	0	282	0	13.9553	0	13.9553	0	12.3851	-4.6305	0.0001625	0.0014079	DOWN	--	--	--	--	--	--	Gamma interferon responsive lysosomal thiol (GILT) reductase family protein	http://www.genome.jp/dbget-bin/www_bget?ath:AT4G12960	GILT	Gamma interferon responsive lysosomal thiol (GILT) reductase family protein [Source:TAIR;Acc:AT4G12960]
AT3G61030	3	+	22585655	22590853	1843	0	280	0	7.24768	0	7.24768	0	12.2973	-4.6203	0.0001723	0.001485	DOWN	GO:0010467//GO:0032774//GO:0031323//GO:0065007//GO:0006351//GO:0006139//GO:1901362//GO:0050896//GO:0090304//GO:0018130//GO:0016070//GO:0046483//GO:0044260//GO:0006355//GO:1901576//GO:0080090//GO:1901360//GO:0010468//GO:0050789//GO:0019222//GO:0044237//GO:0034645//GO:0071704//GO:0031326//GO:0006950//GO:0060255//GO:0006807//GO:0008150//GO:2000112//GO:0051252//GO:0009987//GO:0044249//GO:0006725//GO:…	gene expression//RNA biosynthetic process//regulation of cellular metabolic process//biological regulation//transcription, DNA-templated//nucleobase-containing compound metabolic process//organic cyclic compound biosynthetic process//response to stimulus//nucleic acid metabolic process//heterocycle biosynthetic process//RNA metabolic process//heterocycle metabolic process//cellular macromolecule …	--	--	GO:0005488//GO:0005515//GO:0003674	binding//protein binding//molecular_function	Calcium-dependent lipid-binding (CaLB domain) family protein	http://www.genome.jp/dbget-bin/www_bget?ath:AT3G61030	-	Calcium-dependent lipid-binding (CaLB domain) family protein [Source:TAIR;Acc:AT3G61030]
AT3G08860	3	-	2696559	2699158	1712	143	3924	3.78346	109.343	3.78346	109.343	7.03571	172.338	-4.6144	6.665e-45	8.1935e-43	DOWN	GO:0044763//GO:0044249//GO:0007154//GO:0071496//GO:0008150//GO:0009987//GO:0051716//GO:0031668//GO:0009058//GO:0043094//GO:0031669//GO:0008152//GO:0044699//GO:0050896//GO:0009605//GO:0031667//GO:0009991//GO:0044237//GO:0043562//GO:0009853	single-organism cellular process//cellular biosynthetic process//cell communication//cellular response to external stimulus//biological_process//cellular process//cellular response to stimulus//cellular response to extracellular stimulus//biosynthetic process//cellular metabolic compound salvage//cellular response to nutrient levels//metabolic process//single-organism process//response to stimulu…	GO:0043231//GO:0005739//GO:0043227//GO:0043229//GO:0005575//GO:0005737//GO:0044444//GO:0044464//GO:0005623//GO:0043226//GO:0044424//GO:0005622	intracellular membrane-bounded organelle//mitochondrion//membrane-bounded organelle//intracellular organelle//cellular_component//cytoplasm//cytoplasmic part//cell part//cell//organelle//intracellular part//intracellular	GO:0003674//GO:0008453//GO:1901363//GO:0016740//GO:0043168//GO:0043167//GO:0048037//GO:0005488//GO:0003824//GO:0097159//GO:0016769//GO:0008483//GO:0030170	molecular_function//alanine-glyoxylate transaminase activity//heterocyclic compound binding//transferase activity//anion binding//ion binding//cofactor binding//binding//catalytic activity//organic cyclic compound binding//transferase activity, transferring nitrogenous groups//transaminase activity//pyridoxal phosphate binding	PYD4; PYRIMIDINE 4; K00827 alanine-glyoxylate transaminase / (R)-3-amino-2-methylpropionate-pyruvate transaminase [EC:2.6.1.44 2.6.1.40]	http://www.genome.jp/dbget-bin/www_bget?ath:AT3G08860	PYD4	Alanine--glyoxylate aminotransferase 2 homolog 3, mitochondrial [Source:UniProtKB/Swiss-Prot;Acc:Q9SR86]
AT3G27785	3	-	10288603	10290934	1700	0	266	0	7.46447	0	7.46447	0	11.6824	-4.5463	0.00026005	0.0021565	DOWN	GO:0032502//GO:0010431//GO:1903508//GO:0080050//GO:0006725//GO:0051171//GO:2001141//GO:0044249//GO:0009893//GO:0009960//GO:2000014//GO:0043170//GO:0050794//GO:0019438//GO:0048580//GO:0044271//GO:0061458//GO:1902680//GO:0006807//GO:0048513//GO:2000026//GO:2000112//GO:0008150//GO:0051252//GO:0009987//GO:0048608//GO:2000034//GO:0009059//GO:0019219//GO:0051254//GO:0009058//GO:0010556//GO:0010628//GO:…	developmental process//seed maturation//positive regulation of nucleic acid-templated transcription//regulation of seed development//cellular aromatic compound metabolic process//regulation of nitrogen compound metabolic process//regulation of RNA biosynthetic process//cellular biosynthetic process//positive regulation of metabolic process//endosperm development//regulation of endosperm developme…	GO:0043231//GO:0043227//GO:0005634//GO:0043229//GO:0005575//GO:0005623//GO:0044464//GO:0043226//GO:0005622//GO:0044424	intracellular membrane-bounded organelle//membrane-bounded organelle//nucleus//intracellular organelle//cellular_component//cell//cell part//organelle//intracellular//intracellular part	GO:0003674//GO:1901363//GO:0003676//GO:0003682//GO:0097159//GO:0044877//GO:0003677//GO:0043565//GO:0005488	molecular_function//heterocyclic compound binding//nucleic acid binding//chromatin binding//organic cyclic compound binding//macromolecular complex binding//DNA binding//sequence-specific DNA binding//binding	MYB118; myb domain protein 118; K09422 myb proto-oncogene protein, plant	http://www.genome.jp/dbget-bin/www_bget?ath:AT3G27785	MYB118	myb domain protein 118 [Source:TAIR;Acc:AT3G27785]
AT2G05995	2	+	2325776	2326876	659	28	731	1.92455	52.9173	1.92455	52.9173	1.37762	32.1047	-4.5425	1.4169e-09	2.8965e-08	DOWN	--	--	--	--	--	--	--	--	-	other RNA [Source:TAIR;Acc:AT2G05995]
AT1G50290	1	-	18627559	18628434	876	152	3946	7.85953	214.891	7.85953	214.891	7.47852	173.304	-4.5344	6.6157e-45	8.1883e-43	DOWN	GO:0006950//GO:0050896//GO:0006979//GO:0008150	response to stress//response to stimulus//response to oxidative stress//biological_process	GO:0005829//GO:0044424//GO:0005622//GO:0005623//GO:0044464//GO:0044444//GO:0005575//GO:0005737	cytosol//intracellular part//intracellular//cell//cell part//cytoplasmic part//cellular_component//cytoplasm	GO:0003674	molecular_function	hypothetical protein	http://www.genome.jp/dbget-bin/www_bget?ath:AT1G50290	-	unknown protein; Has 2 Blast hits to 2 proteins in 1 species: Archae - 0; Bacteria - 0; Metazoa - 0; Fungi - 0; Plants - 2; Viruses - 0; Other Eukaryotes - 0 (source: NCBI BLink). [Source:TAIR;Acc:AT1G50290]
AT5G01300	5	-	121483	122525	872	10	256	0.566905	15.2848	0.566905	15.2848	0	11.2432	-4.5142	0.00034534	0.0027753	DOWN	GO:0009058//GO:0046173//GO:0019219//GO:0051254//GO:0010628//GO:0046165//GO:0010556//GO:0048608//GO:0006796//GO:0009059//GO:0043647//GO:0034641//GO:0048731//GO:0010162//GO:0097659//GO:0048856//GO:0034654//GO:0019751//GO:0032501//GO:0021700//GO:0008152//GO:0009889//GO:0044238//GO:0044699//GO:1903506//GO:0010604//GO:0019438//GO:0043170//GO:0050794//GO:0061458//GO:0044271//GO:1903508//GO:0006725//GO:…	biosynthetic process//polyol biosynthetic process//regulation of nucleobase-containing compound metabolic process//positive regulation of RNA metabolic process//positive regulation of gene expression//alcohol biosynthetic process//regulation of macromolecule biosynthetic process//reproductive structure development//phosphate-containing compound metabolic process//macromolecule biosynthetic proces…	--	--	--	--	putative phosphatidylethanolamine-binding protein; K06910	http://www.genome.jp/dbget-bin/www_bget?ath:AT5G01300	-	PEBP (phosphatidylethanolamine-binding protein) family protein [Source:TAIR;Acc:AT5G01300]
AT1G04380	1	-	1176921	1178407	1282	11	276	0.388653	10.2704	0.388653	10.2704	0	12.1216	-4.4853	0.00020581	0.0017425	DOWN	GO:0055114//GO:0008150//GO:0044710//GO:0044699//GO:0008152	oxidation-reduction process//biological_process//single-organism metabolic process//single-organism process//metabolic process	--	--	GO:0005488//GO:0003824//GO:0043167//GO:0016705//GO:0046872//GO:0051213//GO:0043169//GO:0016491//GO:0003674//GO:0016706	binding//catalytic activity//ion binding//oxidoreductase activity, acting on paired donors, with incorporation or reduction of molecular oxygen//metal ion binding//dioxygenase activity//cation binding//oxidoreductase activity//molecular_function//oxidoreductase activity, acting on paired donors, with incorporation or reduction of molecular oxygen, 2-oxoglutarate as one donor, and incorporation of…	1-aminocyclopropane-1-carboxylate oxidase-like protein 7	http://www.genome.jp/dbget-bin/www_bget?ath:AT1G04380	-	1-aminocyclopropane-1-carboxylate oxidase homolog 7 [Source:UniProtKB/Swiss-Prot;Acc:P93821]
AT1G50650	1	-	18763773	18764297	525	0	254	0	23.0803	0	23.0803	0	11.1554	-4.4797	0.00037085	0.0029555	DOWN	GO:0010604//GO:0009889//GO:0044238//GO:0008152//GO:1903506//GO:0097659//GO:0034641//GO:0034654//GO:0009059//GO:0019219//GO:0051254//GO:0009058//GO:0010556//GO:0010628//GO:1902680//GO:0006807//GO:2000112//GO:0008150//GO:0051252//GO:0009987//GO:1903508//GO:0006725//GO:0051171//GO:2001141//GO:0044249//GO:0009893//GO:0043170//GO:0050794//GO:0019438//GO:0044271//GO:1901576//GO:0080090//GO:1901360//GO:…	positive regulation of macromolecule metabolic process//regulation of biosynthetic process//primary metabolic process//metabolic process//regulation of nucleic acid-templated transcription//nucleic acid-templated transcription//cellular nitrogen compound metabolic process//nucleobase-containing compound biosynthetic process//macromolecule biosynthetic process//regulation of nucleobase-containing …	--	--	GO:0003674	molecular_function	stigma-specific stig1-like protein	http://www.genome.jp/dbget-bin/www_bget?ath:AT1G50650	-	Stigma-specific STIG1-like protein 4 [Source:UniProtKB/Swiss-Prot;Acc:Q9C6P6]
AT1G05510	1	+	1629446	1630863	980	0	252	0	12.2671	0	12.2671	0	11.0676	-4.4683	0.00039353	0.0031184	DOWN	GO:0044699//GO:0032501//GO:0033036//GO:0048856//GO:0048731//GO:0019915//GO:0009737//GO:0010876//GO:0051179//GO:0048608//GO:1901700//GO:0009719//GO:0001101//GO:0008150//GO:0010344//GO:0032502//GO:0061458//GO:0071840//GO:0010154//GO:0044085//GO:0010033//GO:0044702//GO:0033993//GO:0044767//GO:0022414//GO:0003006//GO:0009791//GO:0044707//GO:0009790//GO:0065007//GO:0007275//GO:0097305//GO:0009793//GO:…	single-organism process//multicellular organismal process//macromolecule localization//anatomical structure development//system development//lipid storage//response to abscisic acid//lipid localization//localization//reproductive structure development//response to oxygen-containing compound//response to endogenous stimulus//response to acid chemical//biological_process//seed oilbody biogenesis//d…	GO:0005575//GO:0043229//GO:0043228//GO:0044424//GO:0005622//GO:0005811//GO:0043226//GO:0043232//GO:0005623//GO:0044464	cellular_component//intracellular organelle//non-membrane-bounded organelle//intracellular part//intracellular//lipid particle//organelle//intracellular non-membrane-bounded organelle//cell//cell part	--	--	hypothetical protein	http://www.genome.jp/dbget-bin/www_bget?ath:AT1G05510	-	Protein of unknown function (DUF1264) [Source:TAIR;Acc:AT1G05510]
AT1G79840	1	+	30036956	30041440	2895	20	485	0.340058	8.68508	0.340058	8.68508	0	21.3007	-4.4361	9.0695e-07	1.2398e-05	DOWN	GO:1903506//GO:0009889//GO:0044238//GO:0008152//GO:0034654//GO:0097659//GO:0034641//GO:0009059//GO:0010556//GO:0019219//GO:0009058//GO:0006807//GO:0051252//GO:2000112//GO:0008150//GO:0009987//GO:0044249//GO:0051171//GO:2001141//GO:0006725//GO:0044271//GO:0050794//GO:0043170//GO:0019438//GO:0006355//GO:0080090//GO:1901576//GO:0050789//GO:1901360//GO:0010468//GO:0019222//GO:0044237//GO:0034645//GO:…	regulation of nucleic acid-templated transcription//regulation of biosynthetic process//primary metabolic process//metabolic process//nucleobase-containing compound biosynthetic process//nucleic acid-templated transcription//cellular nitrogen compound metabolic process//macromolecule biosynthetic process//regulation of macromolecule biosynthetic process//regulation of nucleobase-containing compou…	GO:0005575//GO:0005634//GO:0043229//GO:0043227//GO:0043231//GO:0044424//GO:0005622//GO:0043226//GO:0005623//GO:0044464	cellular_component//nucleus//intracellular organelle//membrane-bounded organelle//intracellular membrane-bounded organelle//intracellular part//intracellular//organelle//cell//cell part	GO:1901363//GO:0001067//GO:0003700//GO:0003674//GO:0000976//GO:0044212//GO:0000975//GO:0008289//GO:0001071//GO:0097159//GO:0005488//GO:0043565//GO:0003677//GO:0003676	heterocyclic compound binding//regulatory region nucleic acid binding//transcription factor activity, sequence-specific DNA binding//molecular_function//transcription regulatory region sequence-specific DNA binding//transcription regulatory region DNA binding//regulatory region DNA binding//lipid binding//nucleic acid binding transcription factor activity//organic cyclic compound binding//binding…	GL2; homeobox-leucine zipper protein GLABRA 2; K09338 homeobox-leucine zipper protein	http://www.genome.jp/dbget-bin/www_bget?ath:AT1G79840	GL2	Homeobox-leucine zipper protein GLABRA 2 [Source:UniProtKB/Swiss-Prot;Acc:P46607]
AT1G62510	1	-	23136369	23137191	823	35	841	1.92631	48.7486	1.92631	48.7486	1.72203	36.9358	-4.4228	1.0252e-10	2.3822e-09	DOWN	--	--	--	--	--	--	bifunctional inhibitor/lipid-transfer protein/seed storage 2S albumin-like protein	http://www.genome.jp/dbget-bin/www_bget?ath:AT1G62510	-	Bifunctional inhibitor/lipid-transfer protein/seed storage 2S albumin superfamily protein [Source:TAIR;Acc:AT1G62510]
AT1G62290	1	-	23009911	23013529	1821	43	1017	1.0869	27.0738	1.0869	27.0738	2.11563	44.6655	-4.4	1.2421e-12	3.4875e-11	DOWN	GO:0043170//GO:0008150//GO:0044710//GO:0009057//GO:1901575//GO:0008152//GO:0044238//GO:0044699//GO:0030163//GO:0009056//GO:0006629//GO:0006508//GO:0071704//GO:0019538	macromolecule metabolic process//biological_process//single-organism metabolic process//macromolecule catabolic process//organic substance catabolic process//metabolic process//primary metabolic process//single-organism process//protein catabolic process//catabolic process//lipid metabolic process//proteolysis//organic substance metabolic process//protein metabolic process	GO:0005773//GO:0043231//GO:0043229//GO:0043227//GO:0005575//GO:0005737//GO:0044444//GO:0044464//GO:0005623//GO:0043226//GO:0005622//GO:0044424	vacuole//intracellular membrane-bounded organelle//intracellular organelle//membrane-bounded organelle//cellular_component//cytoplasm//cytoplasmic part//cell part//cell//organelle//intracellular//intracellular part	GO:0003674//GO:0016787//GO:0008233//GO:0070001//GO:0004175//GO:0004190//GO:0070011//GO:0003824	molecular_function//hydrolase activity//peptidase activity//aspartic-type peptidase activity//endopeptidase activity//aspartic-type endopeptidase activity//peptidase activity, acting on L-amino acid peptides//catalytic activity	aspartic proteinase A2; K08245 phytepsin [EC:3.4.23.40]	http://www.genome.jp/dbget-bin/www_bget?ath:AT1G62290	APA2	Aspartic proteinase A2 [Source:UniProtKB/Swiss-Prot;Acc:Q8VYL3]
AT5G50770	5	-	20646680	20648725	1168	0	236	0	9.63907	0	9.63907	0	10.3649	-4.3736	0.00063401	0.0047276	DOWN	GO:1901362//GO:0008202//GO:0006629//GO:0071704//GO:1901576//GO:1901360//GO:0044710//GO:0044711//GO:0008150//GO:0009058//GO:0006694//GO:0008610//GO:0044699//GO:0008152//GO:0044238	organic cyclic compound biosynthetic process//steroid metabolic process//lipid metabolic process//organic substance metabolic process//organic substance biosynthetic process//organic cyclic compound metabolic process//single-organism metabolic process//single-organism biosynthetic process//biological_process//biosynthetic process//steroid biosynthetic process//lipid biosynthetic process//single-o…	GO:0016021//GO:0044425//GO:0031224//GO:0005575//GO:0016020	integral component of membrane//membrane part//intrinsic component of membrane//cellular_component//membrane	GO:0003824//GO:0016491//GO:0003674	catalytic activity//oxidoreductase activity//molecular_function	HSD6; hydroxysteroid dehydrogenase 6	http://www.genome.jp/dbget-bin/www_bget?ath:AT5G50770	HSD6	11-beta-hydroxysteroid dehydrogenase-like 6 [Source:UniProtKB/Swiss-Prot;Acc:Q9LUE4]
AT5G09930	5	-	3097643	3100241	2037	26	599	0.578149	14.0282	0.578149	14.0282	1.27922	26.3074	-4.3621	5.3136e-08	8.6988e-07	DOWN	--	--	--	--	GO:0003674//GO:0017076//GO:0005524//GO:0016817//GO:0001883//GO:0016787//GO:0017111//GO:0016462//GO:0032550//GO:1901363//GO:1901265//GO:0016887//GO:0032555//GO:0043167//GO:0097367//GO:0030554//GO:0032549//GO:0036094//GO:0043168//GO:0000166//GO:0005215//GO:0097159//GO:0032559//GO:0005488//GO:0003824//GO:0016818//GO:0001882//GO:0032553//GO:0035639	molecular_function//purine nucleotide binding//ATP binding//hydrolase activity, acting on acid anhydrides//purine nucleoside binding//hydrolase activity//nucleoside-triphosphatase activity//pyrophosphatase activity//purine ribonucleoside binding//heterocyclic compound binding//nucleoside phosphate binding//ATPase activity//purine ribonucleotide binding//ion binding//carbohydrate derivative bindin…	GCN2; ABC transporter F family member 2	http://www.genome.jp/dbget-bin/www_bget?ath:AT5G09930	ABCF2	ABC transporter F family member 2 [Source:UniProtKB/Swiss-Prot;Acc:Q9FIB4]
AT5G40310	5	-	16113272	16115816	1047	12	270	0.519149	12.3022	0.519149	12.3022	0	11.8581	-4.328	0.00026528	0.0021932	DOWN	--	--	--	--	GO:0004518//GO:0043169//GO:0016788//GO:0046872//GO:0003676//GO:0043167//GO:0097159//GO:0005488//GO:0003824//GO:1901363//GO:0003674//GO:0004527//GO:0016787	nuclease activity//cation binding//hydrolase activity, acting on ester bonds//metal ion binding//nucleic acid binding//ion binding//organic cyclic compound binding//binding//catalytic activity//heterocyclic compound binding//molecular_function//exonuclease activity//hydrolase activity	exonuclease family protein	http://www.genome.jp/dbget-bin/www_bget?ath:AT5G40310	-	Exonuclease family protein [Source:TAIR;Acc:AT5G40310]
AT4G25010	4	-	12854385	12856541	1281	69	1521	2.43982	56.643	2.43982	56.643	3.39485	66.8006	-4.2984	5.4138e-18	2.2036e-16	DOWN	GO:0009987//GO:0015772//GO:0051234//GO:1902578//GO:0008150//GO:0044763//GO:0034219//GO:0055085//GO:0044699//GO:0051179//GO:0006810//GO:0044765//GO:0008643//GO:0015770//GO:0015766//GO:0071702	cellular process//oligosaccharide transport//establishment of localization//single-organism localization//biological_process//single-organism cellular process//carbohydrate transmembrane transport//transmembrane transport//single-organism process//localization//transport//single-organism transport//carbohydrate transport//sucrose transport//disaccharide transport//organic substance transport	GO:0071944//GO:0031224//GO:0031226//GO:0005575//GO:0016020//GO:0005623//GO:0044459//GO:0044464//GO:0044425//GO:0005886//GO:0016021//GO:0005887	cell periphery//intrinsic component of membrane//intrinsic component of plasma membrane//cellular_component//membrane//cell//plasma membrane part//cell part//membrane part//plasma membrane//integral component of membrane//integral component of plasma membrane	GO:0022857//GO:0015154//GO:0003674//GO:0015144//GO:0022891//GO:0008515//GO:1901476//GO:0005215//GO:0015157//GO:0022892//GO:0051119	transmembrane transporter activity//disaccharide transmembrane transporter activity//molecular_function//carbohydrate transmembrane transporter activity//substrate-specific transmembrane transporter activity//sucrose transmembrane transporter activity//carbohydrate transporter activity//transporter activity//oligosaccharide transmembrane transporter activity//substrate-specific transporter activi…	bidirectional sugar transporter SWEET14; K15382 solute carrier family 50 (sugar transporter)	http://www.genome.jp/dbget-bin/www_bget?ath:AT4G25010	SWEET14	Bidirectional sugar transporter SWEET14 [Source:UniProtKB/Swiss-Prot;Acc:Q9SW25]
AT1G01355	1	+	138513	139568	687	16	347	1.05492	24.0957	1.05492	24.0957	0	15.2399	-4.275	3.7201e-05	0.00036765	DOWN	GO:0008150//GO:0019222//GO:0071704//GO:0008152//GO:0010467//GO:0010468//GO:0050789//GO:0065007//GO:0060255//GO:0043170	biological_process//regulation of metabolic process//organic substance metabolic process//metabolic process//gene expression//regulation of gene expression//regulation of biological process//biological regulation//regulation of macromolecule metabolic process//macromolecule metabolic process	GO:0044444//GO:0043229//GO:0043226//GO:0043227//GO:0005777//GO:0044464//GO:0042579//GO:0043231//GO:0005737//GO:0005622//GO:0044424//GO:0005575//GO:0005623	cytoplasmic part//intracellular organelle//organelle//membrane-bounded organelle//peroxisome//cell part//microbody//intracellular membrane-bounded organelle//cytoplasm//intracellular//intracellular part//cellular_component//cell	GO:0003824//GO:0016787//GO:0005488//GO:0046872//GO:0016788//GO:0043167//GO:0043169//GO:0004518//GO:0004519//GO:0003674	catalytic activity//hydrolase activity//binding//metal ion binding//hydrolase activity, acting on ester bonds//ion binding//cation binding//nuclease activity//endonuclease activity//molecular_function	putative endonuclease or glycosyl hydrolase	http://www.genome.jp/dbget-bin/www_bget?ath:AT1G01355	-	Putative endonuclease or glycosyl hydrolase [Source:TAIR;Acc:AT1G01355]
AT2G32130	2	-	13654886	13655525	640	25	522	1.76936	38.9096	1.76936	38.9096	1.23002	22.9257	-4.2202	4.5433e-07	6.4782e-06	DOWN	--	--	--	--	--	--	hypothetical protein	http://www.genome.jp/dbget-bin/www_bget?ath:AT2G32130	-	Plant protein of unknown function (DUF641) [Source:TAIR;Acc:AT2G32130]
AT4G13840	4	-	8013893	8016486	1642	33	686	0.910328	19.9304	0.910328	19.9304	1.62363	30.1283	-4.2138	7.4173e-09	1.3729e-07	DOWN	GO:0016144//GO:0045229//GO:0008610//GO:0044238//GO:0008152//GO:0044699//GO:0019761//GO:0009058//GO:0044272//GO:0000038//GO:0006631//GO:0016043//GO:0044711//GO:0044710//GO:0009987//GO:0008150//GO:0044281//GO:0019757//GO:1901137//GO:0071840//GO:1901659//GO:1901135//GO:0044255//GO:0006633//GO:0044763//GO:0010166//GO:0044249//GO:0071704//GO:0071554//GO:0044237//GO:0010025//GO:1901576//GO:0046394//GO:…	S-glycoside biosynthetic process//external encapsulating structure organization//lipid biosynthetic process//primary metabolic process//metabolic process//single-organism process//glucosinolate biosynthetic process//biosynthetic process//sulfur compound biosynthetic process//very long-chain fatty acid metabolic process//fatty acid metabolic process//cellular component organization//single-organis…	GO:0044444//GO:0005737//GO:0005575//GO:0005829//GO:0044424//GO:0005622//GO:0044464//GO:0005623	cytoplasmic part//cytoplasm//cellular_component//cytosol//intracellular part//intracellular//cell part//cell	GO:0016740//GO:0003674//GO:0016746//GO:0003824//GO:0016747	transferase activity//molecular_function//transferase activity, transferring acyl groups//catalytic activity//transferase activity, transferring acyl groups other than amino-acyl groups	HXXXD-type acyl-transferase-like protein	http://www.genome.jp/dbget-bin/www_bget?ath:AT4G13840	CER26	Protein ECERIFERUM 26 [Source:UniProtKB/Swiss-Prot;Acc:Q9SVM9]
AT1G70680	1	+	26647220	26648734	893	18	373	0.913016	19.9262	0.913016	19.9262	0	16.3817	-4.2093	2.0266e-05	0.00021289	DOWN	--	--	GO:0044464//GO:0005623//GO:0043226//GO:0043232//GO:0005811//GO:0005622//GO:0044424//GO:0044422//GO:0043228//GO:0043231//GO:0012505//GO:0043229//GO:0005783//GO:0043227//GO:0031090//GO:0016020//GO:0005575//GO:0005737//GO:0044444	cell part//cell//organelle//intracellular non-membrane-bounded organelle//lipid particle//intracellular//intracellular part//organelle part//non-membrane-bounded organelle//intracellular membrane-bounded organelle//endomembrane system//intracellular organelle//endoplasmic reticulum//membrane-bounded organelle//organelle membrane//membrane//cellular_component//cytoplasm//cytoplasmic part	GO:0043167//GO:0005488//GO:0003824//GO:0016684//GO:1990137//GO:0016491//GO:0043169//GO:0046872//GO:0003674	ion binding//binding//catalytic activity//oxidoreductase activity, acting on peroxide as acceptor//plant seed peroxidase activity//oxidoreductase activity//cation binding//metal ion binding//molecular_function	Caleosin-related family protein; K17991 peroxygenase [EC:1.11.2.3]	http://www.genome.jp/dbget-bin/www_bget?ath:AT1G70680	PXG5	Probable peroxygenase 5 [Source:UniProtKB/Swiss-Prot;Acc:Q9CAB8]
AT4G28530	4	-	14090489	14094776	1468	32	656	1.02581	22.1477	1.02581	22.1477	1.57443	28.8108	-4.1937	1.6282e-08	2.8958e-07	DOWN	GO:0044260//GO:0018130//GO:0046483//GO:0016070//GO:0006139//GO:1901362//GO:0006351//GO:0090304//GO:0032774//GO:0010467//GO:0065007//GO:0031323//GO:0060255//GO:0031326//GO:0044237//GO:0019222//GO:0071704//GO:0034645//GO:0006355//GO:1901360//GO:0010468//GO:0050789//GO:0080090//GO:1901576//GO:0044271//GO:0019438//GO:0050794//GO:0043170//GO:0044249//GO:0006725//GO:2001141//GO:0051171//GO:0009987//GO:…	cellular macromolecule metabolic process//heterocycle biosynthetic process//heterocycle metabolic process//RNA metabolic process//nucleobase-containing compound metabolic process//organic cyclic compound biosynthetic process//transcription, DNA-templated//nucleic acid metabolic process//RNA biosynthetic process//gene expression//biological regulation//regulation of cellular metabolic process//reg…	GO:0044464//GO:0005623//GO:0043226//GO:0005622//GO:0044424//GO:0043231//GO:0043229//GO:0005634//GO:0043227//GO:0005575	cell part//cell//organelle//intracellular//intracellular part//intracellular membrane-bounded organelle//intracellular organelle//nucleus//membrane-bounded organelle//cellular_component	GO:0003676//GO:0005488//GO:0003677//GO:0097159//GO:0001071//GO:0003674//GO:0003700//GO:1901363	nucleic acid binding//binding//DNA binding//organic cyclic compound binding//nucleic acid binding transcription factor activity//molecular_function//transcription factor activity, sequence-specific DNA binding//heterocyclic compound binding	NAC074; NAC domain containing protein 74	http://www.genome.jp/dbget-bin/www_bget?ath:AT4G28530	anac074	NAC domain containing protein 74 [Source:TAIR;Acc:AT4G28530]
AT3G22840	3	-	8084447	8085560	884	293	5993	15.0132	323.413	15.0132	323.413	14.4158	263.206	-4.1905	2.6031e-65	5.6383e-63	DOWN	GO:0044249//GO:1901564//GO:0015979//GO:0010380//GO:0032502//GO:0009408//GO:0051171//GO:0044763//GO:0006725//GO:0044271//GO:0071483//GO:0071492//GO:0009411//GO:0050794//GO:0009628//GO:0048580//GO:0019438//GO:0071478//GO:1901566//GO:0051188//GO:0010218//GO:0006807//GO:0071490//GO:0009314//GO:0015995//GO:0008150//GO:2000026//GO:0051716//GO:0009987//GO:0044710//GO:0044711//GO:0090056//GO:0071482//GO:…	cellular biosynthetic process//organonitrogen compound metabolic process//photosynthesis//regulation of chlorophyll biosynthetic process//developmental process//response to heat//regulation of nitrogen compound metabolic process//single-organism cellular process//cellular aromatic compound metabolic process//cellular nitrogen compound biosynthetic process//cellular response to blue light//cellula…	GO:0031224//GO:0009522//GO:0044422//GO:0043231//GO:0031976//GO:0043234//GO:0009535//GO:0009521//GO:0043229//GO:0044446//GO:0043227//GO:0044434//GO:0009523//GO:0009579//GO:0032991//GO:0016020//GO:0005575//GO:0005737//GO:0055035//GO:0044444//GO:0009534//GO:0031984//GO:0005623//GO:0044436//GO:0044464//GO:0009507//GO:0009536//GO:0043226//GO:0098796//GO:0042651//GO:0016021//GO:0044424//GO:0005622//GO:…	intrinsic component of membrane//photosystem I//organelle part//intracellular membrane-bounded organelle//plastid thylakoid//protein complex//chloroplast thylakoid membrane//photosystem//intracellular organelle//intracellular organelle part//membrane-bounded organelle//chloroplast part//photosystem II//thylakoid//macromolecular complex//membrane//cellular_component//cytoplasm//plastid thylakoid m…	--	--	ELIP1; chlorophyll A-B binding, early light-inducible protein	http://www.genome.jp/dbget-bin/www_bget?ath:AT3G22840	ELIP1	Early light-induced protein 1, chloroplastic [Source:UniProtKB/Swiss-Prot;Acc:P93735]
AT1G74290	1	+	27931836	27934268	1116	12	240	0.487051	10.2592	0.487051	10.2592	0	10.5405	-4.1581	0.00065095	0.0048341	DOWN	--	--	--	--	--	--	esterase/lipase/thioesterase family protein	http://www.genome.jp/dbget-bin/www_bget?ath:AT1G74290	-	alpha/beta-Hydrolases superfamily protein [Source:TAIR;Acc:AT1G74290]
AT4G09875	4	-	6209726	6212148	2423	18	355	0.336493	6.98942	0.336493	6.98942	0	15.5912	-4.1379	3.4425e-05	0.00034414	DOWN	--	--	--	--	--	--	hypothetical protein	http://www.genome.jp/dbget-bin/www_bget?ath:AT1G35900	-	transposable element gene [Source:TAIR;Acc:AT4G09875]
AT5G45770	5	+	18563568	18564921	1354	15	282	0.501799	9.93566	0.501799	9.93566	0	12.3851	-4.0688	0.00023585	0.0019756	DOWN	GO:0042221//GO:0006863//GO:0009725//GO:0044260//GO:0006464//GO:0023052//GO:0036211//GO:0065007//GO:0006468//GO:0050896//GO:0071495//GO:0007166//GO:0071702//GO:0071310//GO:0006793//GO:0019538//GO:0050789//GO:0043412//GO:0071704//GO:0010033//GO:0044237//GO:0071705//GO:0044763//GO:0007154//GO:0050794//GO:0043170//GO:0009755//GO:0016310//GO:0051234//GO:0008150//GO:1902578//GO:0051716//GO:0009987//GO:…	response to chemical//purine nucleobase transport//response to hormone//cellular macromolecule metabolic process//cellular protein modification process//signaling//protein modification process//biological regulation//protein phosphorylation//response to stimulus//cellular response to endogenous stimulus//cell surface receptor signaling pathway//organic substance transport//cellular response to or…	GO:0005623//GO:0044464//GO:0005886//GO:0009506//GO:0005911//GO:0030054//GO:0071944//GO:0005575//GO:0016020//GO:0055044	cell//cell part//plasma membrane//plasmodesma//cell-cell junction//cell junction//cell periphery//cellular_component//membrane//symplast	GO:0004675//GO:0004871//GO:0004872//GO:0005488//GO:0016773//GO:0003824//GO:0004674//GO:0044389//GO:0019899//GO:0003674//GO:0005515//GO:0031625//GO:0060089//GO:0019199//GO:0001653//GO:0004888//GO:0016772//GO:0016301//GO:0004672//GO:0016740//GO:0038023	transmembrane receptor protein serine/threonine kinase activity//signal transducer activity//receptor activity//binding//phosphotransferase activity, alcohol group as acceptor//catalytic activity//protein serine/threonine kinase activity//ubiquitin-like protein ligase binding//enzyme binding//molecular_function//protein binding//ubiquitin protein ligase binding//molecular transducer activity//tra…	RLP55; receptor like protein 55	http://www.genome.jp/dbget-bin/www_bget?ath:AT5G45770	AtRLP55	receptor like protein 55 [Source:TAIR;Acc:AT5G45770]
AT3G58865	3	+	21765879	21766823	945	68	1259	3.25937	63.5565	3.25937	63.5565	3.34565	55.2939	-4.0468	8.5272e-15	2.7754e-13	DOWN	--	--	--	--	--	--	--	--	SADHU10-1	transposable element gene [Source:TAIR;Acc:AT3G58865]
AT4G26255	4	+	13293941	13296465	1222	16	296	0.59307	11.5554	0.59307	11.5554	0	13	-4.0456	0.00016847	0.0014575	DOWN	--	--	--	--	--	--	MIOX4; myo-inositol oxygenase 4; K00469 inositol oxygenase [EC:1.13.99.1]	http://www.genome.jp/dbget-bin/www_bget?ath:AT4G26260	-	other RNA [Source:TAIR;Acc:AT4G26255]
AT5G37980	5	+	15131360	15133085	1252	61	1108	2.2069	42.2184	2.2069	42.2184	3.00125	48.6621	-4.0192	3.6729e-13	1.0778e-11	DOWN	GO:0008150//GO:0044710//GO:0044699//GO:0008152//GO:0055114	biological_process//single-organism metabolic process//single-organism process//metabolic process//oxidation-reduction process	GO:0030054//GO:0005911//GO:0055044//GO:0005575//GO:0009506	cell junction//cell-cell junction//symplast//cellular_component//plasmodesma	GO:0046914//GO:0003674//GO:0003824//GO:0005488//GO:0043167//GO:0046872//GO:0008270//GO:0016491//GO:0043169	transition metal ion binding//molecular_function//catalytic activity//binding//ion binding//metal ion binding//zinc ion binding//oxidoreductase activity//cation binding	zinc-binding dehydrogenase family protein; K08070 2-alkenal reductase [EC:1.3.1.74]	http://www.genome.jp/dbget-bin/www_bget?ath:AT5G37980	-	Zinc-binding dehydrogenase family protein [Source:TAIR;Acc:AT5G37980]
AT1G28700	1	-	10083500	10085030	1362	16	290	0.532108	10.1575	0.532108	10.1575	0	12.7365	-4.0161	0.00020152	0.0017093	DOWN	GO:0008150	biological_process	--	--	GO:0003824//GO:0016740//GO:0003674	catalytic activity//transferase activity//molecular_function	nucleotide-diphospho-sugar transferase domain-containing protein	http://www.genome.jp/dbget-bin/www_bget?ath:AT1G28700	-	Nucleotide-diphospho-sugar transferase family protein [Source:TAIR;Acc:AT1G28700]
AT1G23200	1	+	8227178	8229582	1905	62	1108	1.47419	27.7467	1.47419	27.7467	3.05045	48.6621	-3.9957	3.9724e-13	1.1639e-11	DOWN	GO:0045229//GO:0008152//GO:0044238//GO:0016052//GO:0045488//GO:0016043//GO:1901575//GO:0008150//GO:0009987//GO:0005975//GO:0009057//GO:0043170//GO:0071840//GO:0005976//GO:0071554//GO:0071704//GO:0009056//GO:0042545//GO:0010393//GO:0071555//GO:0045490//GO:0000272	external encapsulating structure organization//metabolic process//primary metabolic process//carbohydrate catabolic process//pectin metabolic process//cellular component organization//organic substance catabolic process//biological_process//cellular process//carbohydrate metabolic process//macromolecule catabolic process//macromolecule metabolic process//cellular component organization or biogene…	GO:0005575//GO:0005576//GO:0071944//GO:0030312//GO:0005618//GO:0044464//GO:0005623	cellular_component//extracellular region//cell periphery//external encapsulating structure//cell wall//cell part//cell	GO:0052689//GO:0016787//GO:0030234//GO:0098772//GO:0003674//GO:0016788//GO:0045330//GO:0030599//GO:0003824//GO:0004857	carboxylic ester hydrolase activity//hydrolase activity//enzyme regulator activity//molecular function regulator//molecular_function//hydrolase activity, acting on ester bonds//aspartyl esterase activity//pectinesterase activity//catalytic activity//enzyme inhibitor activity	probable pectinesterase/pectinesterase inhibitor 6	http://www.genome.jp/dbget-bin/www_bget?ath:AT1G23200	PME6	Probable pectinesterase/pectinesterase inhibitor 6 [Source:UniProtKB/Swiss-Prot;Acc:O49298]
Novel00058	5	+	13098400	13101272	1639	29	516	0.921161	17.2622	0.921161	17.2622	1.42682	22.6621	-3.9894	7.4201e-07	1.029e-05	DOWN	GO:0006323//GO:0016043//GO:0071840//GO:0008150//GO:0009987//GO:0071103//GO:0051276//GO:0006996	DNA packaging//cellular component organization//cellular component organization or biogenesis//biological_process//cellular process//DNA conformation change//chromosome organization//organelle organization	--	--	--	--	ASYNAPTIC 3	http://www.genome.jp/dbget-bin/www_bget?ath:AT2G46980	--	hypothetical protein CARUB_v10025199mg [Capsella rubella]>gi|482564759|gb|EOA28949.1| hypothetical protein CARUB_v10025199mg [Capsella rubella]
AT3G60900	3	-	22499360	22501239	1880	16	281	0.385495	7.13041	0.385495	7.13041	0	12.3412	-3.9706	0.00026377	0.0021844	DOWN	--	--	GO:0005575//GO:0016020//GO:0071944//GO:0031225//GO:0031226//GO:0031224//GO:0044425//GO:0005886//GO:0046658//GO:0044464//GO:0005623//GO:0044459	cellular_component//membrane//cell periphery//anchored component of membrane//intrinsic component of plasma membrane//intrinsic component of membrane//membrane part//plasma membrane//anchored component of plasma membrane//cell part//cell//plasma membrane part	--	--	FLA10; fasciclin-like arabinogalactan protein 10	http://www.genome.jp/dbget-bin/www_bget?ath:AT3G60900	FLA10	Fasciclin-like arabinogalactan protein 10 [Source:UniProtKB/Swiss-Prot;Acc:Q9LZX4]
AT4G16620	4	-	9358117	9360060	1337	26	447	0.880844	15.9493	0.880844	15.9493	1.27922	19.6317	-3.9399	4.3804e-06	5.278e-05	DOWN	--	--	GO:0044425//GO:0016021//GO:0005575//GO:0016020//GO:0031224	membrane part//integral component of membrane//cellular_component//membrane//intrinsic component of membrane	GO:0005215//GO:0022857//GO:0003674	transporter activity//transmembrane transporter activity//molecular_function	nodulin MtN21 /EamA-like transporter family protein	http://www.genome.jp/dbget-bin/www_bget?ath:AT4G16620	-	WAT1-related protein At4g16620 [Source:UniProtKB/Swiss-Prot;Acc:F4JMI7]
AT1G23120	1	+	8198720	8199557	713	25	423	1.58821	28.302	1.58821	28.302	1.23002	18.5777	-3.9168	8.1723e-06	9.381e-05	DOWN	GO:0050896//GO:0006950//GO:0008150//GO:0009607//GO:0006952	response to stimulus//response to stress//biological_process//response to biotic stimulus//defense response	GO:0005575	cellular_component	--	--	polyketide cyclase/dehydrase and lipid transport superfamily protein	http://www.genome.jp/dbget-bin/www_bget?ath:AT1G23120	-	Polyketide cyclase/dehydrase and lipid transport superfamily protein [Source:TAIR;Acc:AT1G23120]
AT2G15030	2	+	6504367	6506172	1806	41	685	1.02831	18.0942	1.02831	18.0942	2.01723	30.0844	-3.8986	1.4335e-08	2.5722e-07	DOWN	--	--	--	--	--	--	WD40/YVTN repeat and Bromo-WDR9-I-like domain-containing protein; K11797 PH-interacting protein	http://www.genome.jp/dbget-bin/www_bget?ath:AT5G49430	-	pseudogene, similar to LD40380p, blastp match of 31% identity and 2.1e-06 P-value to GP [Source:TAIR;Acc:AT2G15030]
AT1G61800	1	+	22824440	22826774	1569	185	3031	5.3408	92.1572	5.3408	92.1572	9.10215	133.118	-3.8704	1.1487e-32	9.3299e-31	DOWN	GO:0009314//GO:0009746//GO:0015718//GO:0043207//GO:0009987//GO:0008150//GO:1902578//GO:0051234//GO:0044763//GO:0015979//GO:0009607//GO:0009628//GO:0015849//GO:0050794//GO:0055085//GO:0008152//GO:0044699//GO:0009416//GO:0009624//GO:0080167//GO:0010109//GO:0042873//GO:0051179//GO:0015713//GO:0015760//GO:0015748//GO:0006810//GO:0044765//GO:0006820//GO:0015714//GO:1901264//GO:1901700//GO:0065007//GO:…	response to radiation//response to hexose//monocarboxylic acid transport//response to external biotic stimulus//cellular process//biological_process//single-organism localization//establishment of localization//single-organism cellular process//photosynthesis//response to biotic stimulus//response to abiotic stimulus//organic acid transport//regulation of cellular process//transmembrane transport…	GO:0031090//GO:0044434//GO:0043227//GO:0044446//GO:0005774//GO:0043229//GO:0031969//GO:0012505//GO:0031224//GO:0043231//GO:0005773//GO:0044437//GO:0044422//GO:0042170//GO:0044444//GO:0009526//GO:0031975//GO:0005737//GO:0005575//GO:0016020//GO:0009941//GO:0098805//GO:0043226//GO:0009536//GO:0009507//GO:0005623//GO:0044464//GO:0044425//GO:0044435//GO:0098588//GO:0005794//GO:0031967//GO:0016021//GO:…	organelle membrane//chloroplast part//membrane-bounded organelle//intracellular organelle part//vacuolar membrane//intracellular organelle//chloroplast membrane//endomembrane system//intrinsic component of membrane//intracellular membrane-bounded organelle//vacuole//vacuolar part//organelle part//plastid membrane//cytoplasmic part//plastid envelope//envelope//cytoplasm//cellular_component//membra…	GO:0022857//GO:0071917//GO:0015152//GO:0003674//GO:0015144//GO:0015119//GO:0015605//GO:0022891//GO:0008509//GO:1901677//GO:0005315//GO:0008514//GO:0046943//GO:0008028//GO:0022804//GO:0005342//GO:1901476//GO:0015120//GO:0005215//GO:0015297//GO:1901505//GO:0042879//GO:0015075//GO:0015291//GO:0022892	transmembrane transporter activity//triose-phosphate transmembrane transporter activity//glucose-6-phosphate transmembrane transporter activity//molecular_function//carbohydrate transmembrane transporter activity//hexose phosphate transmembrane transporter activity//organophosphate ester transmembrane transporter activity//substrate-specific transmembrane transporter activity//anion transmembrane…	GPT2; glucose-6-phosphate/phosphate translocator 2; K15283 solute carrier family 35, member E1	http://www.genome.jp/dbget-bin/www_bget?ath:AT1G61800	GPT2	Glucose-6-phosphate/phosphate translocator 2, chloroplastic [Source:UniProtKB/Swiss-Prot;Acc:Q94B38]
AT1G27045	1	+	9391609	9393019	1100	16	257	0.658847	11.1457	0.658847	11.1457	0	11.2872	-3.8418	0.0005426	0.0041238	DOWN	GO:0009987//GO:2000112//GO:0008150//GO:0051252//GO:0006807//GO:0019438//GO:0043170//GO:0050794//GO:0044271//GO:0051171//GO:2001141//GO:0006725//GO:0044249//GO:0034641//GO:0097659//GO:0034654//GO:0044238//GO:0009889//GO:0008152//GO:1903506//GO:0009058//GO:0019219//GO:0010556//GO:0009059//GO:0090304//GO:1901362//GO:0006139//GO:0006351//GO:0065007//GO:0031323//GO:0032774//GO:0010467//GO:0044260//GO:…	cellular process//regulation of cellular macromolecule biosynthetic process//biological_process//regulation of RNA metabolic process//nitrogen compound metabolic process//aromatic compound biosynthetic process//macromolecule metabolic process//regulation of cellular process//cellular nitrogen compound biosynthetic process//regulation of nitrogen compound metabolic process//regulation of RNA biosy…	GO:0043227//GO:0043229//GO:0005634//GO:0043231//GO:0005575//GO:0043226//GO:0044464//GO:0005623//GO:0044424//GO:0005622	membrane-bounded organelle//intracellular organelle//nucleus//intracellular membrane-bounded organelle//cellular_component//organelle//cell part//cell//intracellular part//intracellular	GO:0003700//GO:0003674//GO:1901363//GO:0043565//GO:0003677//GO:0005488//GO:0097159//GO:0003676//GO:0001071	transcription factor activity, sequence-specific DNA binding//molecular_function//heterocyclic compound binding//sequence-specific DNA binding//DNA binding//binding//organic cyclic compound binding//nucleic acid binding//nucleic acid binding transcription factor activity	homeobox-leucine zipper protein ATHB-54	http://www.genome.jp/dbget-bin/www_bget?ath:AT1G27045	ATHB-54	Homeobox-leucine zipper protein ATHB-54 [Source:UniProtKB/Swiss-Prot;Acc:P0CJ65]
AT1G54040	1	-	20170715	20173949	1370	919	14654	31.2748	525.224	31.2748	525.224	45.2155	643.587	-3.8312	3.6356e-150	2.5441e-147	DOWN	GO:0034641//GO:0007568//GO:0048731//GO:0048856//GO:0032501//GO:0009617//GO:0008152//GO:0044699//GO:0009058//GO:0009719//GO:1901700//GO:0050898//GO:1901658//GO:1901575//GO:0048367//GO:0019759//GO:0010260//GO:0044710//GO:0048513//GO:0043207//GO:0009987//GO:0001101//GO:0010150//GO:0008150//GO:0044281//GO:0080028//GO:0050790//GO:0019757//GO:0006807//GO:1901566//GO:0065009//GO:0006952//GO:0009607//GO:…	cellular nitrogen compound metabolic process//aging//system development//anatomical structure development//multicellular organismal process//response to bacterium//metabolic process//single-organism process//biosynthetic process//response to endogenous stimulus//response to oxygen-containing compound//nitrile metabolic process//glycosyl compound catabolic process//organic substance catabolic proc…	GO:0005737//GO:0005575//GO:0043227//GO:0043229//GO:0005634//GO:0043231//GO:0044424//GO:0005622//GO:0043226//GO:0044464//GO:0005623	cytoplasm//cellular_component//membrane-bounded organelle//intracellular organelle//nucleus//intracellular membrane-bounded organelle//intracellular part//intracellular//organelle//cell part//cell	GO:0098772//GO:0030234//GO:0003674//GO:0005515//GO:0005488	molecular function regulator//enzyme regulator activity//molecular_function//protein binding//binding	ESP; epithiospecifier protein	http://www.genome.jp/dbget-bin/www_bget?ath:AT1G54040	ESP	Epithiospecifier protein [Source:UniProtKB/Swiss-Prot;Acc:Q8RY71]
AT3G02480	3	+	512312	513027	449	37	586	3.73261	62.2612	3.73261	62.2612	1.82043	25.7365	-3.8215	1.8365e-07	2.8173e-06	DOWN	GO:0008150//GO:0009987//GO:0001101//GO:0009628//GO:0009415//GO:0009664//GO:0071840//GO:0044277//GO:0032502//GO:0044763//GO:0045229//GO:0009838//GO:0032501//GO:0044699//GO:0071669//GO:1901700//GO:0009414//GO:0016043//GO:0050896//GO:0007275//GO:0071555//GO:0009827//GO:0022411//GO:0042221//GO:0009830//GO:0071554//GO:0042545//GO:0010035//GO:0006950//GO:0044707//GO:0044767	biological_process//cellular process//response to acid chemical//response to abiotic stimulus//response to water//plant-type cell wall organization//cellular component organization or biogenesis//cell wall disassembly//developmental process//single-organism cellular process//external encapsulating structure organization//abscission//multicellular organismal process//single-organism process//plant…	GO:0044444//GO:0005575//GO:0005737//GO:0044464//GO:0005623//GO:0005829//GO:0044424//GO:0005622	cytoplasmic part//cellular_component//cytoplasm//cell part//cell//cytosol//intracellular part//intracellular	--	--	Late embryogenesis abundant protein (LEA) family protein	http://www.genome.jp/dbget-bin/www_bget?ath:AT3G02480	-	Late embryogenesis abundant protein (LEA) family protein [Source:TAIR;Acc:AT3G02480]
AT4G26950	4	-	13533477	13534359	761	41	637	2.73509	44.7544	2.73509	44.7544	2.01723	27.9763	-3.7938	5.7546e-08	9.3483e-07	DOWN	GO:0008150	biological_process	GO:0009506//GO:0055044//GO:0005575//GO:0030054//GO:0005911	plasmodesma//symplast//cellular_component//cell junction//cell-cell junction	GO:0003674	molecular_function	hypothetical protein	http://www.genome.jp/dbget-bin/www_bget?ath:AT4G26950	-	Protein of unknown function, DUF584 [Source:TAIR;Acc:AT4G26950]
AT5G49290	5	+	19980195	19983869	2727	35	543	0.581353	9.49906	0.581353	9.49906	1.72203	23.848	-3.7917	5.4673e-07	7.7471e-06	DOWN	GO:0008150//GO:0009987//GO:0051716//GO:0016310//GO:0009755//GO:0043170//GO:0050794//GO:0007154//GO:0044763//GO:0044267//GO:0044238//GO:0008152//GO:0046777//GO:0044699//GO:0032870//GO:0044700//GO:0007165//GO:0009719//GO:0070887//GO:0006796//GO:0050896//GO:0006468//GO:0023052//GO:0065007//GO:0036211//GO:0044260//GO:0006464//GO:0009725//GO:0042221//GO:0010033//GO:0044237//GO:0071704//GO:0043412//GO:…	biological_process//cellular process//cellular response to stimulus//phosphorylation//hormone-mediated signaling pathway//macromolecule metabolic process//regulation of cellular process//cell communication//single-organism cellular process//cellular protein metabolic process//primary metabolic process//metabolic process//protein autophosphorylation//single-organism process//cellular response to h…	GO:0071944//GO:0030054//GO:0005911//GO:0055044//GO:0016020//GO:0005575//GO:0044464//GO:0005623//GO:0009506//GO:0005886	cell periphery//cell junction//cell-cell junction//symplast//membrane//cellular_component//cell part//cell//plasmodesma//plasma membrane	GO:0005515//GO:0003674//GO:0016301//GO:0016740//GO:0004672//GO:0016772//GO:0005488//GO:0003824//GO:0016773	protein binding//molecular_function//kinase activity//transferase activity//protein kinase activity//transferase activity, transferring phosphorus-containing groups//binding//catalytic activity//phosphotransferase activity, alcohol group as acceptor	RLP56; receptor like protein 56	http://www.genome.jp/dbget-bin/www_bget?ath:AT5G49290	ATRLP56	receptor like protein 56 [Source:TAIR;Acc:AT5G49290]
AT5G49190	5	-	19943282	19947189	2511	37	572	0.66744	10.8671	0.66744	10.8671	1.82043	25.1216	-3.7866	2.7591e-07	4.1182e-06	DOWN	GO:0044237//GO:0044262//GO:0044702//GO:0071704//GO:0010154//GO:0048609//GO:0044723//GO:0009791//GO:0044707//GO:0006950//GO:0005985//GO:0044767//GO:0044264//GO:0022414//GO:0003006//GO:0007275//GO:0050896//GO:0036293//GO:0032504//GO:0044260//GO:0000003//GO:0048316//GO:0005984//GO:0048856//GO:0048731//GO:0044699//GO:0001666//GO:0044238//GO:0008152//GO:0021700//GO:0032501//GO:0070482//GO:0009311//GO:…	cellular metabolic process//cellular carbohydrate metabolic process//single organism reproductive process//organic substance metabolic process//fruit development//multicellular organismal reproductive process//single-organism carbohydrate metabolic process//post-embryonic development//single-multicellular organism process//response to stress//sucrose metabolic process//single-organism development…	GO:0044435//GO:0030312//GO:0005829//GO:0005618//GO:0005622//GO:0044424//GO:0031967//GO:0043226//GO:0009536//GO:0044464//GO:0005623//GO:0009505//GO:0009526//GO:0044444//GO:0042170//GO:0016020//GO:0005737//GO:0005575//GO:0031975//GO:0043229//GO:0044446//GO:0043227//GO:0031090//GO:0071944//GO:0044422//GO:0043231	plastid part//external encapsulating structure//cytosol//cell wall//intracellular//intracellular part//organelle envelope//organelle//plastid//cell part//cell//plant-type cell wall//plastid envelope//cytoplasmic part//plastid membrane//membrane//cytoplasm//cellular_component//envelope//intracellular organelle//intracellular organelle part//membrane-bounded organelle//organelle membrane//cell peri…	GO:0003824//GO:0046527//GO:0016758//GO:0008194//GO:0016740//GO:0016757//GO:0016157//GO:0035251//GO:0003674	catalytic activity//glucosyltransferase activity//transferase activity, transferring hexosyl groups//UDP-glycosyltransferase activity//transferase activity//transferase activity, transferring glycosyl groups//sucrose synthase activity//UDP-glucosyltransferase activity//molecular_function	SUS2; sucrose synthase 2; K00695 sucrose synthase [EC:2.4.1.13]	http://www.genome.jp/dbget-bin/www_bget?ath:AT5G49190	SUS2	Sucrose synthase 2 [Source:UniProtKB/Swiss-Prot;Acc:Q00917]
AT4G16640	4	-	9367248	9368775	1528	19	291	0.563232	9.08523	0.563232	9.08523	0	12.7804	-3.7731	0.0002504	0.002085	DOWN	GO:0008150//GO:0043170//GO:0008152//GO:0044238//GO:0019538//GO:0071704//GO:0006508	biological_process//macromolecule metabolic process//metabolic process//primary metabolic process//protein metabolic process//organic substance metabolic process//proteolysis	GO:0031224//GO:0031225//GO:0005575//GO:0016020//GO:0044425//GO:0031012	intrinsic component of membrane//anchored component of membrane//cellular_component//membrane//membrane part//extracellular matrix	GO:0008233//GO:0008237//GO:0046914//GO:0016787//GO:0004222//GO:0003674//GO:0070011//GO:0004175//GO:0003824//GO:0005488//GO:0043167//GO:0008270//GO:0046872//GO:0043169	peptidase activity//metallopeptidase activity//transition metal ion binding//hydrolase activity//metalloendopeptidase activity//molecular_function//peptidase activity, acting on L-amino acid peptides//endopeptidase activity//catalytic activity//binding//ion binding//zinc ion binding//metal ion binding//cation binding	Matrixin family protein	http://www.genome.jp/dbget-bin/www_bget?ath:AT4G16640	-	Matrixin family protein [Source:TAIR;Acc:AT4G16640]
AT1G52810	1	+	19667127	19668237	870	365	5520	19.0034	302.682	19.0034	302.682	17.9583	242.432	-3.7549	4.1235e-57	7.2139e-55	DOWN	GO:0008150	biological_process	--	--	GO:0003824//GO:0016491//GO:0051213//GO:0003674	catalytic activity//oxidoreductase activity//dioxygenase activity//molecular_function	2-oxoglutarate-dependent dioxygenase-related protein	http://www.genome.jp/dbget-bin/www_bget?ath:AT1G52810	-	2-oxoglutarate (2OG) and Fe(II)-dependent oxygenase superfamily protein [Source:TAIR;Acc:AT1G52810]
AT5G13330	5	+	4272060	4274660	1162	38	551	1.48127	22.621	1.48127	22.621	1.86963	24.1993	-3.6941	5.5079e-07	7.7935e-06	DOWN	GO:0044237//GO:0033554//GO:0019222//GO:0010033//GO:0071704//GO:0034645//GO:0033993//GO:0006355//GO:0045935//GO:0050789//GO:0010468//GO:1901360//GO:0080090//GO:1901576//GO:0071310//GO:0051173//GO:0060255//GO:0010035//GO:0006950//GO:0071369//GO:0031328//GO:0009723//GO:0071495//GO:0048522//GO:0031326//GO:0035556//GO:1901362//GO:0006139//GO:0045893//GO:0006351//GO:0010557//GO:0090304//GO:0097305//GO:…	cellular metabolic process//cellular response to stress//regulation of metabolic process//response to organic substance//organic substance metabolic process//cellular macromolecule biosynthetic process//response to lipid//regulation of transcription, DNA-templated//positive regulation of nucleobase-containing compound metabolic process//regulation of biological process//regulation of gene express…	GO:0044424//GO:0005622//GO:0043226//GO:0044464//GO:0005623//GO:0005575//GO:0043229//GO:0005634//GO:0043227//GO:0043231	intracellular part//intracellular//organelle//cell part//cell//cellular_component//intracellular organelle//nucleus//membrane-bounded organelle//intracellular membrane-bounded organelle	GO:0001071//GO:0005488//GO:0003677//GO:0097159//GO:0003676//GO:1901363//GO:0003700//GO:0003674	nucleic acid binding transcription factor activity//binding//DNA binding//organic cyclic compound binding//nucleic acid binding//heterocyclic compound binding//transcription factor activity, sequence-specific DNA binding//molecular_function	Rap2.6L; ethylene-responsive transcription factor ERF113	http://www.genome.jp/dbget-bin/www_bget?ath:AT5G13330	ERF113	Ethylene-responsive transcription factor ERF113 [Source:UniProtKB/Swiss-Prot;Acc:Q9LYU3]
AT2G38530	2	+	16128378	16129158	670	65	933	4.39436	66.4313	4.39436	66.4313	3.19805	40.9763	-3.6795	7.5844e-11	1.776e-09	DOWN	GO:0006869//GO:0071702//GO:0006950//GO:0010035//GO:0006811//GO:0042221//GO:0015711//GO:0050896//GO:0061024//GO:0016043//GO:0006820//GO:0044765//GO:0006810//GO:0015748//GO:0009414//GO:0051179//GO:1901700//GO:0044699//GO:0033036//GO:0006649//GO:0010876//GO:0044763//GO:0015914//GO:0009415//GO:0009628//GO:0071840//GO:0044802//GO:0051234//GO:0008150//GO:1902578//GO:0001101//GO:0009987	lipid transport//organic substance transport//response to stress//response to inorganic substance//ion transport//response to chemical//organic anion transport//response to stimulus//membrane organization//cellular component organization//anion transport//single-organism transport//transport//organophosphate ester transport//response to water deprivation//localization//response to oxygen-containi…	GO:0005886//GO:0005794//GO:0044424//GO:0005622//GO:0098791//GO:0031984//GO:0005623//GO:0044464//GO:0044431//GO:0043226//GO:0005802//GO:0005768//GO:0016020//GO:0005575//GO:0005737//GO:0044444//GO:0012505//GO:0044422//GO:0043231//GO:0071944//GO:0043229//GO:0044446//GO:0043227	plasma membrane//Golgi apparatus//intracellular part//intracellular//Golgi subcompartment//organelle subcompartment//cell//cell part//Golgi apparatus part//organelle//trans-Golgi network//endosome//membrane//cellular_component//cytoplasm//cytoplasmic part//endomembrane system//organelle part//intracellular membrane-bounded organelle//cell periphery//intracellular organelle//intracellular organell…	GO:0008289//GO:0005488//GO:0003674	lipid binding//binding//molecular_function	LTP2; non-specific lipid-transfer protein 2	http://www.genome.jp/dbget-bin/www_bget?ath:AT2G38530	LTP2	Non-specific lipid-transfer protein 2 [Source:UniProtKB/Swiss-Prot;Acc:Q9S7I3]
AT5G64685	5	-	25855347	25857377	2031	19	268	0.423741	6.29493	0.423741	6.29493	0	11.7703	-3.6543	0.00049949	0.0038377	DOWN	--	--	--	--	--	--	BED zinc finger and hAT dimerization domain-containing protein	http://www.genome.jp/dbget-bin/www_bget?ath:AT3G42170	-	transposable element gene [Source:TAIR;Acc:AT5G64685]
AT3G59270	3	-	21906593	21907872	1008	28	390	1.25821	18.4574	1.25821	18.4574	1.37762	17.1284	-3.6361	2.7548e-05	0.00028095	DOWN	GO:0031540//GO:0009813//GO:0044710//GO:0044711//GO:0008150//GO:0009058//GO:0009962//GO:0044699//GO:0009889//GO:0044238//GO:0008152//GO:0009812//GO:0065007//GO:0009718//GO:0042440//GO:0046283//GO:0031537//GO:0080090//GO:1901576//GO:0046148//GO:0050789//GO:0071704//GO:0019222	regulation of anthocyanin biosynthetic process//flavonoid biosynthetic process//single-organism metabolic process//single-organism biosynthetic process//biological_process//biosynthetic process//regulation of flavonoid biosynthetic process//single-organism process//regulation of biosynthetic process//primary metabolic process//metabolic process//flavonoid metabolic process//biological regulation/…	--	--	GO:0003674	molecular_function	FBD domain-containing protein	http://www.genome.jp/dbget-bin/www_bget?ath:AT3G59270	-	FBD-like domain family protein [Source:TAIR;Acc:AT3G59270]
AT1G64110	1	-	23796719	23801725	2886	22	290	0.354502	4.92157	0.354502	4.92157	1.08242	12.7365	-3.5566	0.00033005	0.0026643	DOWN	GO:0048609//GO:0044702//GO:0022412//GO:0044767//GO:0048235//GO:0022414//GO:0003006//GO:0044707//GO:0032504//GO:0048232//GO:0007275//GO:0000003//GO:0051704//GO:0007276//GO:0044699//GO:0044703//GO:0032501//GO:0048856//GO:0030154//GO:0048869//GO:0019953//GO:0055046//GO:0009987//GO:0009555//GO:0008150//GO:0044763//GO:0032502//GO:0048229	multicellular organismal reproductive process//single organism reproductive process//cellular process involved in reproduction in multicellular organism//single-organism developmental process//pollen sperm cell differentiation//reproductive process//developmental process involved in reproduction//single-multicellular organism process//multicellular organism reproduction//male gamete generation//m…	GO:0005622//GO:0044424//GO:0043226//GO:0005623//GO:0044464//GO:0005575//GO:0043229//GO:0005634//GO:0043227//GO:0043231	intracellular//intracellular part//organelle//cell//cell part//cellular_component//intracellular organelle//nucleus//membrane-bounded organelle//intracellular membrane-bounded organelle	GO:0001882//GO:0035639//GO:0032553//GO:0016818//GO:0097159//GO:0032559//GO:0003824//GO:0005488//GO:0043167//GO:0097367//GO:0032555//GO:0000166//GO:0036094//GO:0043168//GO:0032549//GO:0030554//GO:0032550//GO:0016462//GO:1901265//GO:1901363//GO:0017111//GO:0016817//GO:0016787//GO:0001883//GO:0017076//GO:0003674//GO:0005524	nucleoside binding//purine ribonucleoside triphosphate binding//ribonucleotide binding//hydrolase activity, acting on acid anhydrides, in phosphorus-containing anhydrides//organic cyclic compound binding//adenyl ribonucleotide binding//catalytic activity//binding//ion binding//carbohydrate derivative binding//purine ribonucleotide binding//nucleotide binding//small molecule binding//anion binding…	transcription factor DUO1	http://www.genome.jp/dbget-bin/www_bget?ath:AT1G64110	-	P-loop containing nucleoside triphosphate hydrolases superfamily protein [Source:TAIR;Acc:AT1G64110]
AT1G64360	1	+	23887870	23888533	563	553	7272	44.4912	616.186	44.4912	616.186	27.208	319.378	-3.5532	3.0667e-72	7.4394e-70	DOWN	GO:0008150//GO:0050896//GO:0006979//GO:0006950	biological_process//response to stimulus//response to oxidative stress//response to stress	--	--	--	--	hypothetical protein	http://www.genome.jp/dbget-bin/www_bget?ath:AT1G64360	-	unknown protein; Has 6 Blast hits to 6 proteins in 2 species: Archae - 0; Bacteria - 0; Metazoa - 0; Fungi - 0; Plants - 6; Viruses - 0; Other Eukaryotes - 0 (source: NCBI BLink). [Source:TAIR;Acc:AT1G64360]
AT3G28360	3	-	10611024	10616361	3794	383	4953	4.57255	62.2784	4.57255	62.2784	18.8439	217.53	-3.529	1.4292e-49	2.0158e-47	DOWN	GO:0051179//GO:0044765//GO:0006810//GO:0070887//GO:0010541//GO:0009914//GO:0009719//GO:0007165//GO:0032870//GO:0044700//GO:0044699//GO:0044763//GO:0007154//GO:0050794//GO:0009755//GO:0055085//GO:0048583//GO:0010540//GO:0009987//GO:0051716//GO:1902578//GO:0008150//GO:0051234//GO:0010817//GO:0071495//GO:0071310//GO:0010315//GO:0050789//GO:0009966//GO:0009733//GO:0010033//GO:0042221//GO:0009725//GO:…	localization//single-organism transport//transport//cellular response to chemical stimulus//acropetal auxin transport//hormone transport//response to endogenous stimulus//signal transduction//cellular response to hormone stimulus//single organism signaling//single-organism process//single-organism cellular process//cell communication//regulation of cellular process//hormone-mediated signaling pat…	GO:0005575//GO:0016020//GO:0031224//GO:0016021//GO:0044425	cellular_component//membrane//intrinsic component of membrane//integral component of membrane//membrane part	GO:0017111//GO:0015405//GO:0022891//GO:0016462//GO:0015562//GO:0032550//GO:1901265//GO:1901363//GO:0042623//GO:0003674//GO:0017076//GO:0005524//GO:0022857//GO:0016817//GO:0010329//GO:0080161//GO:0001883//GO:0043492//GO:0016787//GO:0015399//GO:0016818//GO:0022892//GO:0001882//GO:0042626//GO:0035639//GO:0032553//GO:0016887//GO:0097367//GO:0043167//GO:0032555//GO:0016820//GO:0030554//GO:0000166//GO:…	nucleoside-triphosphatase activity//P-P-bond-hydrolysis-driven transmembrane transporter activity//substrate-specific transmembrane transporter activity//pyrophosphatase activity//efflux transmembrane transporter activity//purine ribonucleoside binding//nucleoside phosphate binding//heterocyclic compound binding//ATPase activity, coupled//molecular_function//purine nucleotide binding//ATP binding…	PGP16; ABC transporter B family member 16; K05658 ATP-binding cassette, subfamily B (MDR/TAP), member 1 [EC:3.6.3.44]	http://www.genome.jp/dbget-bin/www_bget?ath:AT3G28360	ABCB16	ABC transporter B family member 16 [Source:UniProtKB/Swiss-Prot;Acc:Q9LSJ8]
AT5G45890	5	+	18613259	18614930	1253	759	9691	27.4377	368.964	27.4377	368.964	37.3434	425.618	-3.5106	6.506e-95	2.5185e-92	DOWN	GO:0044763//GO:0048468//GO:0032502//GO:0061458//GO:0006952//GO:0009607//GO:0043170//GO:0009628//GO:0009411//GO:0009746//GO:0034050//GO:0009057//GO:0009314//GO:0009987//GO:0051716//GO:0010150//GO:0008150//GO:0002376//GO:0010260//GO:0048513//GO:0009626//GO:0010038//GO:0043207//GO:0009814//GO:0030154//GO:0048367//GO:0010224//GO:0048569//GO:0048608//GO:1901575//GO:1901700//GO:0048869//GO:0009719//GO:…	single-organism cellular process//cell development//developmental process//reproductive system development//defense response//response to biotic stimulus//macromolecule metabolic process//response to abiotic stimulus//response to UV//response to hexose//host programmed cell death induced by symbiont//macromolecule catabolic process//response to radiation//cellular process//cellular response to st…	GO:0005764//GO:0043231//GO:0005773//GO:0043229//GO:0044421//GO:0043227//GO:0010282//GO:0000325//GO:0005737//GO:0005576//GO:0005575//GO:0005615//GO:0000323//GO:0044444//GO:0005623//GO:0044464//GO:0043226//GO:0044424//GO:0005622	lysosome//intracellular membrane-bounded organelle//vacuole//intracellular organelle//extracellular region part//membrane-bounded organelle//senescence-associated vacuole//plant-type vacuole//cytoplasm//extracellular region//cellular_component//extracellular space//lytic vacuole//cytoplasmic part//cell//cell part//organelle//intracellular part//intracellular	GO:0003674//GO:0016787//GO:0008233//GO:0004175//GO:0070011//GO:0003824//GO:0008234//GO:0004197	molecular_function//hydrolase activity//peptidase activity//endopeptidase activity//peptidase activity, acting on L-amino acid peptides//catalytic activity//cysteine-type peptidase activity//cysteine-type endopeptidase activity	SAG12; cysteine protease SAG12	http://www.genome.jp/dbget-bin/www_bget?ath:AT5G45890	SAG12	Senescence-specific cysteine protease SAG12 [Source:UniProtKB/Swiss-Prot;Acc:Q9FJ47]
AT5G39130	5	-	15665502	15666444	836	149	1883	8.07304	107.451	8.07304	107.451	7.33092	82.6992	-3.4958	9.2012e-20	4.1748e-18	DOWN	--	--	GO:0005576//GO:0005575//GO:0048046	extracellular region//cellular_component//apoplast	GO:0003674//GO:0045735//GO:0030145//GO:0046914//GO:0043167//GO:0005488//GO:0043169//GO:0046872	molecular_function//nutrient reservoir activity//manganese ion binding//transition metal ion binding//ion binding//binding//cation binding//metal ion binding	germin-like protein subfamily 1 member 16	http://www.genome.jp/dbget-bin/www_bget?ath:AT5G39130	-	Germin-like protein subfamily 1 member 16 [Source:UniProtKB/Swiss-Prot;Acc:Q9FIC8]
AT3G27660	3	+	10243755	10245023	874	137	1669	7.10013	91.0985	7.10013	91.0985	6.74051	73.3006	-3.4429	1.5705e-17	6.1318e-16	DOWN	GO:0009409//GO:0044699//GO:0009266//GO:0032501//GO:0048856//GO:0048731//GO:0009845//GO:0048608//GO:0008150//GO:0010344//GO:0032502//GO:0061458//GO:0009628//GO:0071840//GO:0044085//GO:0010154//GO:0044702//GO:0044767//GO:0003006//GO:0090351//GO:0022414//GO:0009791//GO:0006950//GO:0044707//GO:0050826//GO:0007275//GO:0050896//GO:0048316	response to cold//single-organism process//response to temperature stimulus//multicellular organismal process//anatomical structure development//system development//seed germination//reproductive structure development//biological_process//seed oilbody biogenesis//developmental process//reproductive system development//response to abiotic stimulus//cellular component organization or biogenesis//ce…	GO:0016020//GO:0005575//GO:0043229//GO:0031224//GO:0043228//GO:0044425//GO:0016021//GO:0005622//GO:0044424//GO:0012511//GO:0005811//GO:0043226//GO:0043232//GO:0005623//GO:0044464	membrane//cellular_component//intracellular organelle//intrinsic component of membrane//non-membrane-bounded organelle//membrane part//integral component of membrane//intracellular//intracellular part//monolayer-surrounded lipid storage body//lipid particle//organelle//intracellular non-membrane-bounded organelle//cell//cell part	--	--	OLEO4; oleosin 4	http://www.genome.jp/dbget-bin/www_bget?ath:AT3G27660	OL2	Oleosin 20.3 kDa [Source:UniProtKB/Swiss-Prot;Acc:Q42431]
AT1G19550	1	-	6767451	6767983	462	57	688	5.58843	71.0416	5.58843	71.0416	2.80444	30.2162	-3.4295	4.6513e-08	7.6585e-07	DOWN	--	--	--	--	GO:0016740//GO:0003674//GO:0005515//GO:0005488//GO:0003824	transferase activity//molecular_function//protein binding//binding//catalytic activity	Glutathione S-transferase-like protein	http://www.genome.jp/dbget-bin/www_bget?ath:AT1G19550	-	Glutathione S-transferase family protein [Source:TAIR;Acc:AT1G19550]
AT5G18840	5	+	6282881	6286707	1830	29	349	0.717801	9.09789	0.717801	9.09789	1.42682	15.3277	-3.4253	0.00010022	0.00091356	DOWN	GO:0006811//GO:0015749//GO:0071702//GO:0008645//GO:0008643//GO:0006812//GO:0046323//GO:0044699//GO:0015672//GO:0051179//GO:0044765//GO:0006810//GO:0015992//GO:0006818//GO:0009987//GO:0051234//GO:0008150//GO:1902578//GO:0035428//GO:0015758//GO:0044763//GO:0034219//GO:0055085	ion transport//monosaccharide transport//organic substance transport//hexose transport//carbohydrate transport//cation transport//glucose import//single-organism process//monovalent inorganic cation transport//localization//single-organism transport//transport//proton transport//hydrogen transport//cellular process//establishment of localization//biological_process//single-organism localization//…	GO:0044425//GO:0016021//GO:0005886//GO:0005887//GO:0044459//GO:0005623//GO:0044464//GO:0016020//GO:0005575//GO:0071944//GO:0031224//GO:0031226	membrane part//integral component of membrane//plasma membrane//integral component of plasma membrane//plasma membrane part//cell//cell part//membrane//cellular_component//cell periphery//intrinsic component of membrane//intrinsic component of plasma membrane	GO:0008324//GO:0015075//GO:0022892//GO:0051119//GO:0015293//GO:0015291//GO:0015149//GO:0005402//GO:0022804//GO:0015295//GO:1901476//GO:0015294//GO:0005215//GO:0005355//GO:0022891//GO:0015145//GO:0022857//GO:0015144//GO:0003674//GO:0005351	cation transmembrane transporter activity//ion transmembrane transporter activity//substrate-specific transporter activity//sugar transmembrane transporter activity//symporter activity//secondary active transmembrane transporter activity//hexose transmembrane transporter activity//cation:sugar symporter activity//active transmembrane transporter activity//solute:proton symporter activity//carbohy…	sugar transporter ERD6-like 16	http://www.genome.jp/dbget-bin/www_bget?ath:AT5G18840	-	Sugar transporter ERD6-like 16 [Source:UniProtKB/Swiss-Prot;Acc:Q8LBI9]
AT1G09420	1	-	3038462	3041873	2237	59	702	1.2153	15.2292	1.2153	15.2292	2.90285	30.8311	-3.4088	3.6284e-08	6.1013e-07	DOWN	GO:0006793//GO:0055114//GO:1901360//GO:0006732//GO:0044237//GO:0051186//GO:0071704//GO:0019693//GO:0044723//GO:0006139//GO:0006753//GO:0046483//GO:0009117//GO:0051156//GO:0006098//GO:0006733//GO:0019362//GO:0005996//GO:0044699//GO:0008152//GO:0044238//GO:0006006//GO:0034641//GO:0019682//GO:0006796//GO:0006081//GO:0019637//GO:0055086//GO:0006807//GO:0005975//GO:0046496//GO:0044281//GO:0008150//GO:…	phosphorus metabolic process//oxidation-reduction process//organic cyclic compound metabolic process//coenzyme metabolic process//cellular metabolic process//cofactor metabolic process//organic substance metabolic process//ribose phosphate metabolic process//single-organism carbohydrate metabolic process//nucleobase-containing compound metabolic process//nucleoside phosphate metabolic process//he…	GO:0044424//GO:0005622//GO:0009536//GO:0009507//GO:0043226//GO:0005623//GO:0044464//GO:0044444//GO:0005575//GO:0005737//GO:0043229//GO:0043227//GO:0043231	intracellular part//intracellular//plastid//chloroplast//organelle//cell//cell part//cytoplasmic part//cellular_component//cytoplasm//intracellular organelle//membrane-bounded organelle//intracellular membrane-bounded organelle	GO:0016614//GO:0050662//GO:0016491//GO:0097159//GO:0005488//GO:0003824//GO:0048037//GO:0036094//GO:0000166//GO:1901363//GO:1901265//GO:0016616//GO:0050661//GO:0003674//GO:0004345	oxidoreductase activity, acting on CH-OH group of donors//coenzyme binding//oxidoreductase activity//organic cyclic compound binding//binding//catalytic activity//cofactor binding//small molecule binding//nucleotide binding//heterocyclic compound binding//nucleoside phosphate binding//oxidoreductase activity, acting on the CH-OH group of donors, NAD or NADP as acceptor//NADP binding//molecular_fu…	G6PD4; glucose-6-phosphate dehydrogenase 4; K00036 glucose-6-phosphate 1-dehydrogenase [EC:1.1.1.49]	http://www.genome.jp/dbget-bin/www_bget?ath:AT1G09420	G6PD4	Glucose-6-phosphate 1-dehydrogenase 4, chloroplastic [Source:UniProtKB/Swiss-Prot;Acc:Q93ZW0]
AT5G59220	5	-	23894404	23896619	1632	114	1338	3.16404	39.1113	3.16404	39.1113	5.60889	58.7635	-3.3891	3.2219e-14	1.0072e-12	DOWN	GO:0008152//GO:0044238//GO:0044699//GO:0032870//GO:0044700//GO:0032501//GO:0048856//GO:0007568//GO:0048731//GO:0009737//GO:0016311//GO:0044267//GO:0070887//GO:0016043//GO:0048367//GO:0009414//GO:0006796//GO:0071215//GO:1901700//GO:0007165//GO:0009719//GO:1901701//GO:0009787//GO:0009987//GO:0051716//GO:0010150//GO:0001101//GO:0008150//GO:0071396//GO:0010260//GO:0048513//GO:0007154//GO:0044763//GO:…	metabolic process//primary metabolic process//single-organism process//cellular response to hormone stimulus//single organism signaling//multicellular organismal process//anatomical structure development//aging//system development//response to abscisic acid//dephosphorylation//cellular protein metabolic process//cellular response to chemical stimulus//cellular component organization//shoot system…	GO:0044444//GO:0016020//GO:0005737//GO:0005575//GO:0031090//GO:0005801//GO:0043229//GO:0005634//GO:0043227//GO:0012505//GO:0044422//GO:0043231//GO:0005829//GO:0098588//GO:0005794//GO:0033106//GO:0044424//GO:0005622//GO:0043226//GO:0005623//GO:0044464	cytoplasmic part//membrane//cytoplasm//cellular_component//organelle membrane//cis-Golgi network//intracellular organelle//nucleus//membrane-bounded organelle//endomembrane system//organelle part//intracellular membrane-bounded organelle//cytosol//bounding membrane of organelle//Golgi apparatus//cis-Golgi network membrane//intracellular part//intracellular//organelle//cell//cell part	GO:0042578//GO:0016787//GO:0003674//GO:0004722//GO:0016791//GO:0046872//GO:0016788//GO:0043169//GO:0003824//GO:0005488//GO:0043167//GO:0004721	phosphoric ester hydrolase activity//hydrolase activity//molecular_function//protein serine/threonine phosphatase activity//phosphatase activity//metal ion binding//hydrolase activity, acting on ester bonds//cation binding//catalytic activity//binding//ion binding//phosphoprotein phosphatase activity	HAI1; putative protein phosphatase 2C 78; K14497 protein phosphatase 2C [EC:3.1.3.16]	http://www.genome.jp/dbget-bin/www_bget?ath:AT5G59220	HAI1	Probable protein phosphatase 2C 78 [Source:UniProtKB/Swiss-Prot;Acc:Q9FIF5]
AT1G49405	1	-	18284335	18284947	459	31	358	3.05919	37.208	3.05919	37.208	1.52522	15.723	-3.3658	8.9998e-05	0.00082993	DOWN	--	--	GO:0071944//GO:0031224//GO:0016020//GO:0005575//GO:0005623//GO:0044464//GO:0044425//GO:0005886//GO:0016021	cell periphery//intrinsic component of membrane//membrane//cellular_component//cell//cell part//membrane part//plasma membrane//integral component of membrane	--	--	hypothetical protein	http://www.genome.jp/dbget-bin/www_bget?ath:AT1G49405	-	CASP-like protein 5C3 [Source:UniProtKB/Swiss-Prot;Acc:Q3ECT8]
AT5G46880	5	+	19031350	19035731	3014	27	311	0.405768	4.92247	0.405768	4.92247	1.32842	13.6588	-3.362	0.00026371	0.0021844	DOWN	GO:0044271//GO:0019438//GO:0043170//GO:0050794//GO:0044249//GO:0051171//GO:2001141//GO:0006725//GO:0009987//GO:2000112//GO:0008150//GO:0051252//GO:0006807//GO:0010556//GO:0009058//GO:0019219//GO:0009059//GO:0034654//GO:0034641//GO:0097659//GO:0044238//GO:0009889//GO:0008152//GO:1903506//GO:0044260//GO:0018130//GO:0016070//GO:0046483//GO:1901362//GO:0006139//GO:0006351//GO:0090304//GO:0032774//GO:…	cellular nitrogen compound biosynthetic process//aromatic compound biosynthetic process//macromolecule metabolic process//regulation of cellular process//cellular biosynthetic process//regulation of nitrogen compound metabolic process//regulation of RNA biosynthetic process//cellular aromatic compound metabolic process//cellular process//regulation of cellular macromolecule biosynthetic process//…	GO:0043231//GO:0043229//GO:0005634//GO:0043227//GO:0005575//GO:0044464//GO:0005623//GO:0043226//GO:0044424//GO:0005622	intracellular membrane-bounded organelle//intracellular organelle//nucleus//membrane-bounded organelle//cellular_component//cell part//cell//organelle//intracellular part//intracellular	GO:0003674//GO:1901363//GO:0003676//GO:0043565//GO:0003677//GO:0005488//GO:0097159//GO:0008289	molecular_function//heterocyclic compound binding//nucleic acid binding//sequence-specific DNA binding//DNA binding//binding//organic cyclic compound binding//lipid binding	HB-7; homeobox-leucine zipper protein HDG5	http://www.genome.jp/dbget-bin/www_bget?ath:AT5G46880	HDG5	Homeobox-leucine zipper protein HDG5 [Source:UniProtKB/Swiss-Prot;Acc:Q9FJS2]
AT3G43930	3	-	15760817	15763330	1710	39	444	1.03366	12.3939	1.03366	12.3939	1.91883	19.5	-3.3452	1.3506e-05	0.00014743	DOWN	GO:0008150	biological_process	--	--	GO:0003674	molecular_function	BRCT domain-containing DNA repair protein	http://www.genome.jp/dbget-bin/www_bget?ath:AT3G43930	-	BRCT domain-containing DNA repair protein [Source:TAIR;Acc:AT3G43930]
AT1G12080	1	+	4084162	4085045	701	163	1853	11.4291	136.839	11.4291	136.839	8.01973	81.3817	-3.3431	6.2065e-19	2.6886e-17	DOWN	GO:1901362//GO:0016125//GO:0065007//GO:0016131//GO:0008202//GO:0065008//GO:0006790//GO:0006066//GO:0044283//GO:1901617//GO:0016128//GO:0071704//GO:0044237//GO:0051186//GO:0006732//GO:1901360//GO:0006793//GO:1901576//GO:0006629//GO:0035383//GO:1901615//GO:0042445//GO:0010817//GO:0016132//GO:0044711//GO:0044710//GO:0006637//GO:0009987//GO:0008150//GO:0044281//GO:0042446//GO:0006084//GO:0008610//GO:…	organic cyclic compound biosynthetic process//sterol metabolic process//biological regulation//brassinosteroid metabolic process//steroid metabolic process//regulation of biological quality//sulfur compound metabolic process//alcohol metabolic process//small molecule biosynthetic process//organic hydroxy compound biosynthetic process//phytosteroid metabolic process//organic substance metabolic pr…	GO:0005575	cellular_component	--	--	--	--	-	Vacuolar calcium-binding protein-related [Source:TAIR;Acc:AT1G12080]
AT5G42610	5	+	17062480	17064047	1022	65	735	2.88084	34.3086	2.88084	34.3086	3.19805	32.2804	-3.3354	2.2284e-08	3.8984e-07	DOWN	--	--	GO:0016021//GO:0031967//GO:0005743//GO:0044429//GO:0044424//GO:0005622//GO:0044425//GO:0019866//GO:0005740//GO:0005623//GO:0044464//GO:0043226//GO:0031966//GO:0031975//GO:0016020//GO:0005737//GO:0005575//GO:0044444//GO:0031224//GO:0005739//GO:0044422//GO:0043231//GO:0031090//GO:0043229//GO:0043227//GO:0044446	integral component of membrane//organelle envelope//mitochondrial inner membrane//mitochondrial part//intracellular part//intracellular//membrane part//organelle inner membrane//mitochondrial envelope//cell//cell part//organelle//mitochondrial membrane//envelope//membrane//cytoplasm//cellular_component//cytoplasmic part//intrinsic component of membrane//mitochondrion//organelle part//intracellula…	GO:0015075//GO:0072509//GO:0022892//GO:0005216//GO:0022803//GO:0008324//GO:0022838//GO:0005262//GO:0005215//GO:0046873//GO:0005261//GO:0022891//GO:0015267//GO:0015085//GO:0022890//GO:0003674//GO:0022857	ion transmembrane transporter activity//divalent inorganic cation transmembrane transporter activity//substrate-specific transporter activity//ion channel activity//passive transmembrane transporter activity//cation transmembrane transporter activity//substrate-specific channel activity//calcium channel activity//transporter activity//metal ion transmembrane transporter activity//cation channel a…	hypothetical protein	http://www.genome.jp/dbget-bin/www_bget?ath:AT5G42610	-	Calcium uniporter protein 4, mitochondrial [Source:UniProtKB/Swiss-Prot;Acc:Q9FJV7]
AT3G01420	3	-	159466	162837	2254	33	371	0.663158	7.85211	0.663158	7.85211	1.62363	16.2939	-3.327	7.1791e-05	0.00067329	DOWN	GO:0031408//GO:0044712//GO:0050832//GO:0032787//GO:0044248//GO:0071407//GO:0001561//GO:0098542//GO:0045087//GO:0009605//GO:0072330//GO:0044242//GO:0097305//GO:0050896//GO:0012501//GO:0071732//GO:0009725//GO:0019752//GO:0009620//GO:0006082//GO:0042221//GO:1901617//GO:0051704//GO:0072329//GO:0033559//GO:0009751//GO:1902170//GO:0044283//GO:0006979//GO:0043436//GO:0051707//GO:1902609//GO:0055114//GO:…	oxylipin biosynthetic process//single-organism catabolic process//defense response to fungus//monocarboxylic acid metabolic process//cellular catabolic process//cellular response to organic cyclic compound//fatty acid alpha-oxidation//defense response to other organism//innate immune response//response to external stimulus//monocarboxylic acid biosynthetic process//cellular lipid catabolic proces…	GO:0012511//GO:0005811//GO:0043226//GO:0043232//GO:0005623//GO:0044464//GO:0005622//GO:0044424//GO:0043229//GO:0043228//GO:0005575	monolayer-surrounded lipid storage body//lipid particle//organelle//intracellular non-membrane-bounded organelle//cell//cell part//intracellular//intracellular part//intracellular organelle//non-membrane-bounded organelle//cellular_component	GO:0016684//GO:0097159//GO:0003824//GO:0005488//GO:0043167//GO:0016209//GO:0004601//GO:0046872//GO:0051213//GO:0043169//GO:0020037//GO:0016491//GO:0016701//GO:0016702//GO:0003674//GO:0046906//GO:1901363	oxidoreductase activity, acting on peroxide as acceptor//organic cyclic compound binding//catalytic activity//binding//ion binding//antioxidant activity//peroxidase activity//metal ion binding//dioxygenase activity//cation binding//heme binding//oxidoreductase activity//oxidoreductase activity, acting on single donors with incorporation of molecular oxygen//oxidoreductase activity, acting on sing…	DOX1; alpha-dioxygenase; K10529 alpha-dioxygenase [EC:1.-.-.-]	http://www.genome.jp/dbget-bin/www_bget?ath:AT3G01420	DOX1	Alpha-dioxygenase 1 [Source:UniProtKB/Swiss-Prot;Acc:Q9SGH6]
AT5G07680	5	+	2435875	2437499	1365	36	395	1.27494	14.7331	1.27494	14.7331	1.77123	17.348	-3.2919	4.4823e-05	0.00043611	DOWN	GO:0090304//GO:0006351//GO:0006139//GO:1901362//GO:0031323//GO:0065007//GO:0010467//GO:0032774//GO:0044260//GO:0016070//GO:0046483//GO:0018130//GO:0034645//GO:0071704//GO:0019222//GO:0044237//GO:1901576//GO:0080090//GO:1901360//GO:0010468//GO:0050789//GO:0006355//GO:0060255//GO:0031326//GO:2000112//GO:0008150//GO:0051252//GO:0009987//GO:0006807//GO:0043170//GO:0050794//GO:0019438//GO:0044271//GO:…	nucleic acid metabolic process//transcription, DNA-templated//nucleobase-containing compound metabolic process//organic cyclic compound biosynthetic process//regulation of cellular metabolic process//biological regulation//gene expression//RNA biosynthetic process//cellular macromolecule metabolic process//RNA metabolic process//heterocycle metabolic process//heterocycle biosynthetic process//cel…	GO:0043226//GO:0044464//GO:0005623//GO:0005622//GO:0044424//GO:0043227//GO:0005634//GO:0043229//GO:0043231//GO:0005575	organelle//cell part//cell//intracellular//intracellular part//membrane-bounded organelle//nucleus//intracellular organelle//intracellular membrane-bounded organelle//cellular_component	GO:0003677//GO:0005488//GO:0097159//GO:0003676//GO:0001071//GO:0003700//GO:0003674//GO:1901363	DNA binding//binding//organic cyclic compound binding//nucleic acid binding//nucleic acid binding transcription factor activity//transcription factor activity, sequence-specific DNA binding//molecular_function//heterocyclic compound binding	NAC080; NAC domain containing protein 80	http://www.genome.jp/dbget-bin/www_bget?ath:AT5G07680	ANAC080	NAC domain containing protein 80 [Source:TAIR;Acc:AT5G07680]
AT5G59845	5	+	24111324	24112020	601	83	908	6.25548	72.0738	6.25548	72.0738	4.08367	39.8783	-3.2877	6.222e-10	1.3287e-08	DOWN	GO:0009740//GO:0032870//GO:0044700//GO:0044699//GO:0009719//GO:1901701//GO:0007165//GO:1901700//GO:0070887//GO:0071396//GO:0009987//GO:0001101//GO:0051716//GO:0008150//GO:0050794//GO:0009755//GO:0044763//GO:0007154//GO:0071229//GO:0033993//GO:0010033//GO:0050789//GO:0009739//GO:0071310//GO:0071495//GO:0050896//GO:0065007//GO:0010476//GO:0023052//GO:0042221//GO:0009725//GO:0071370	gibberellic acid mediated signaling pathway//cellular response to hormone stimulus//single organism signaling//single-organism process//response to endogenous stimulus//cellular response to oxygen-containing compound//signal transduction//response to oxygen-containing compound//cellular response to chemical stimulus//cellular response to lipid//cellular process//response to acid chemical//cellula…	GO:0005576//GO:0005575	extracellular region//cellular_component	--	--	gibberellin-regulated protein	http://www.genome.jp/dbget-bin/www_bget?ath:AT5G59845	GASA10	Gibberellin-regulated protein 10 [Source:UniProtKB/Swiss-Prot;Acc:Q8LFM2]
AT2G25220	2	-	10742713	10745594	1573	27	294	0.795178	9.11921	0.795178	9.11921	1.32842	12.9121	-3.2809	0.00043709	0.003419	DOWN	GO:0006468//GO:0036211//GO:0044260//GO:0006464//GO:0044237//GO:0071704//GO:0043412//GO:0006793//GO:0019538//GO:0008150//GO:0009987//GO:0016310//GO:0043170//GO:0044267//GO:0044238//GO:0008152//GO:0006796	protein phosphorylation//protein modification process//cellular macromolecule metabolic process//cellular protein modification process//cellular metabolic process//organic substance metabolic process//macromolecule modification//phosphorus metabolic process//protein metabolic process//biological_process//cellular process//phosphorylation//macromolecule metabolic process//cellular protein metaboli…	--	--	GO:0005488//GO:0016773//GO:0003824//GO:0097159//GO:0032559//GO:0036094//GO:0043168//GO:0032549//GO:0000166//GO:0030554//GO:0032555//GO:0043167//GO:0097367//GO:0032553//GO:0035639//GO:0001882//GO:0004674//GO:0001883//GO:0005524//GO:0017076//GO:0003674//GO:1901363//GO:1901265//GO:0016301//GO:0032550//GO:0004672//GO:0016740//GO:0016772	binding//phosphotransferase activity, alcohol group as acceptor//catalytic activity//organic cyclic compound binding//adenyl ribonucleotide binding//small molecule binding//anion binding//ribonucleoside binding//nucleotide binding//adenyl nucleotide binding//purine ribonucleotide binding//ion binding//carbohydrate derivative binding//ribonucleotide binding//purine ribonucleoside triphosphate bind…	protein kinase family protein	http://www.genome.jp/dbget-bin/www_bget?ath:AT2G25220	-	Protein kinase superfamily protein [Source:TAIR;Acc:AT2G25220]
AT5G02380	5	-	506498	507244	571	424	4605	33.6347	384.733	33.6347	384.733	20.8611	202.246	-3.2772	5.3316e-44	6.2989e-42	DOWN	--	--	--	--	GO:0046914//GO:0003674//GO:0046872//GO:0043169//GO:0005488//GO:0043167//GO:0005507	transition metal ion binding//molecular_function//metal ion binding//cation binding//binding//ion binding//copper ion binding	MT2B; metallothionein 2B	http://www.genome.jp/dbget-bin/www_bget?ath:AT5G02380	MT2B	Metallothionein-like protein 2B [Source:UniProtKB/Swiss-Prot;Acc:Q38805]
AT1G04580	1	-	1252122	1257510	4104	335	3625	3.69738	42.1373	3.69738	42.1373	16.4823	159.206	-3.2719	5.7873e-35	5.1114e-33	DOWN	GO:0019757//GO:0044711//GO:0006720//GO:0044710//GO:1902645//GO:0009987//GO:0044281//GO:0008150//GO:0044763//GO:0044249//GO:0009688//GO:0044255//GO:1901135//GO:0008610//GO:0044699//GO:0008152//GO:0044238//GO:0042446//GO:0043288//GO:0009058//GO:0046165//GO:0009850//GO:0043289//GO:0009851//GO:0065007//GO:0016114//GO:0032787//GO:0072330//GO:0016143//GO:1902644//GO:0016106//GO:0006082//GO:1901617//GO:…	glycosinolate metabolic process//single-organism biosynthetic process//isoprenoid metabolic process//single-organism metabolic process//tertiary alcohol biosynthetic process//cellular process//small molecule metabolic process//biological_process//single-organism cellular process//cellular biosynthetic process//abscisic acid biosynthetic process//cellular lipid metabolic process//carbohydrate deri…	GO:0044444//GO:0005737//GO:0005575//GO:0005623//GO:0044464//GO:0005829//GO:0005622//GO:0044424	cytoplasmic part//cytoplasm//cellular_component//cell//cell part//cytosol//intracellular//intracellular part	GO:0051540//GO:0046914//GO:0003674//GO:0016903//GO:0016620//GO:0018488//GO:0018479//GO:0016727//GO:1901265//GO:1901363//GO:0050660//GO:0004029//GO:0016725//GO:0097159//GO:0048037//GO:0003824//GO:0005506//GO:0005488//GO:0050302//GO:0043167//GO:0051536//GO:0000166//GO:0043168//GO:0036094//GO:0050662//GO:0016614//GO:0046872//GO:0043546//GO:0016623//GO:0043169//GO:0009055//GO:0004031//GO:0051537//GO:…	metal cluster binding//transition metal ion binding//molecular_function//oxidoreductase activity, acting on the aldehyde or oxo group of donors//oxidoreductase activity, acting on the aldehyde or oxo group of donors, NAD or NADP as acceptor//aryl-aldehyde oxidase activity//benzaldehyde dehydrogenase (NAD+) activity//oxidoreductase activity, acting on CH or CH2 groups, oxygen as acceptor//nucleosi…	AO4; aldehyde oxidase 4	http://www.genome.jp/dbget-bin/www_bget?ath:AT1G04580	AAO4	Benzaldehyde dehydrogenase (NAD(+)) [Source:UniProtKB/Swiss-Prot;Acc:Q7G191]
AT1G17710	1	-	6090560	6092027	1210	39	420	1.53212	17.3775	1.53212	17.3775	1.91883	18.4459	-3.265	2.7203e-05	0.00027759	DOWN	GO:0051259//GO:0065003//GO:0071822//GO:0044237//GO:0044085//GO:0006793//GO:0071840//GO:0008150//GO:0009987//GO:0006461//GO:0070271//GO:0051262//GO:0006796//GO:0043933//GO:0016043//GO:0016311//GO:0022607//GO:0008152	protein oligomerization//macromolecular complex assembly//protein complex subunit organization//cellular metabolic process//cellular component biogenesis//phosphorus metabolic process//cellular component organization or biogenesis//biological_process//cellular process//protein complex assembly//protein complex biogenesis//protein tetramerization//phosphate-containing compound metabolic process//m…	--	--	GO:0052731//GO:0043167//GO:0005488//GO:0003824//GO:0004427//GO:0043169//GO:0016818//GO:0016788//GO:0046872//GO:0016791//GO:0003674//GO:0052732//GO:0016787//GO:0016817//GO:0042578//GO:0016462	phosphocholine phosphatase activity//ion binding//binding//catalytic activity//inorganic diphosphatase activity//cation binding//hydrolase activity, acting on acid anhydrides, in phosphorus-containing anhydrides//hydrolase activity, acting on ester bonds//metal ion binding//phosphatase activity//molecular_function//phosphoethanolamine phosphatase activity//hydrolase activity//hydrolase activity, …	phosphoethanolamine/phosphocholine phosphatase; K13248 pyridoxal phosphate phosphatase PHOSPHO2 [EC:3.1.3.74]	http://www.genome.jp/dbget-bin/www_bget?ath:AT1G17710	-	Inorganic pyrophosphatase 2 [Source:UniProtKB/Swiss-Prot;Acc:Q9FZ62]
AT1G10540	1	-	3474864	3477927	1951	42	442	0.9751	10.8076	0.9751	10.8076	2.06643	19.4121	-3.2317	1.8032e-05	0.00019197	DOWN	GO:0044699//GO:0006810//GO:0044765//GO:0051179//GO:0051234//GO:0008150//GO:1902578//GO:0009987//GO:0055085//GO:0044763	single-organism process//transport//single-organism transport//localization//establishment of localization//biological_process//single-organism localization//cellular process//transmembrane transport//single-organism cellular process	GO:0009506//GO:0044425//GO:0005886//GO:0016021//GO:0044464//GO:0005623//GO:0055044//GO:0005575//GO:0016020//GO:0030054//GO:0071944//GO:0005911//GO:0031224	plasmodesma//membrane part//plasma membrane//integral component of membrane//cell part//cell//symplast//cellular_component//membrane//cell junction//cell periphery//cell-cell junction//intrinsic component of membrane	GO:0005215//GO:0003674	transporter activity//molecular_function	NAT8; nucleobase-ascorbate transporter 8	http://www.genome.jp/dbget-bin/www_bget?ath:AT1G10540	NAT8	Nucleobase-ascorbate transporter 8 [Source:UniProtKB/Swiss-Prot;Acc:Q8VZQ5]
AT1G10480	1	+	3449691	3451226	1536	52	525	1.53345	16.3055	1.53345	16.3055	2.55844	23.0574	-3.1719	3.4749e-06	4.2632e-05	DOWN	GO:0006807//GO:0048513//GO:0071396//GO:0051252//GO:2000026//GO:2000112//GO:0008150//GO:0001101//GO:0051716//GO:0009987//GO:0032502//GO:0006725//GO:0044763//GO:2001141//GO:0051171//GO:0044249//GO:0007154//GO:0050794//GO:0043170//GO:0019438//GO:0040034//GO:0044271//GO:0048510//GO:0009755//GO:0044700//GO:0032501//GO:0032870//GO:0044699//GO:1903506//GO:0008152//GO:0009889//GO:0044238//GO:0097659//GO:…	nitrogen compound metabolic process//organ development//cellular response to lipid//regulation of RNA metabolic process//regulation of multicellular organismal development//regulation of cellular macromolecule biosynthetic process//biological_process//response to acid chemical//cellular response to stimulus//cellular process//developmental process//cellular aromatic compound metabolic process//si…	GO:0043227//GO:0005634//GO:0043229//GO:0043231//GO:0005575//GO:0005737//GO:0043226//GO:0005623//GO:0044464//GO:0005622//GO:0044424	membrane-bounded organelle//nucleus//intracellular organelle//intracellular membrane-bounded organelle//cellular_component//cytoplasm//organelle//cell//cell part//intracellular//intracellular part	GO:0003700//GO:0001067//GO:0003674//GO:0044212//GO:1901363//GO:0097159//GO:0005488//GO:0003677//GO:0003676//GO:0043167//GO:0000975//GO:0046872//GO:0043169//GO:0001071	transcription factor activity, sequence-specific DNA binding//regulatory region nucleic acid binding//molecular_function//transcription regulatory region DNA binding//heterocyclic compound binding//organic cyclic compound binding//binding//DNA binding//nucleic acid binding//ion binding//regulatory region DNA binding//metal ion binding//cation binding//nucleic acid binding transcription factor act…	ZFP5; zinc finger protein 5	http://www.genome.jp/dbget-bin/www_bget?ath:AT1G10480	ZFP5	Zinc finger protein 5 [Source:UniProtKB/Swiss-Prot;Acc:Q39264]
Novel00050	4	-	9482993	9483810	688	103	1035	6.78119	71.7659	6.78119	71.7659	5.06768	45.456	-3.1651	7.4968e-11	1.7618e-09	DOWN	--	--	--	--	--	--	RPP5; TIR-NBS-LRR class disease resistance protein	http://www.genome.jp/dbget-bin/www_bget?ath:AT4G16950	--	AT4G16950 [Arabidopsis thaliana]
AT1G80050	1	-	30111514	30113324	836	571	5585	30.9376	318.701	30.9376	318.701	28.0937	245.287	-3.1262	3.3466e-51	5.074e-49	DOWN	GO:0042451//GO:0009117//GO:0046483//GO:0018130//GO:0006166//GO:0006753//GO:0015698//GO:0009165//GO:0042455//GO:0044209//GO:0046083//GO:0043173//GO:0009161//GO:0009113//GO:0006164//GO:0009123//GO:0072521//GO:0032261//GO:1901362//GO:0006139//GO:0042440//GO:0046128//GO:0009124//GO:0034220//GO:1901657//GO:0019693//GO:0090407//GO:0009127//GO:0009156//GO:0009163//GO:0046148//GO:0006168//GO:1901360//GO:…	purine nucleoside biosynthetic process//nucleotide metabolic process//heterocycle metabolic process//heterocycle biosynthetic process//purine ribonucleoside salvage//nucleoside phosphate metabolic process//inorganic anion transport//nucleotide biosynthetic process//ribonucleoside biosynthetic process//AMP salvage//adenine metabolic process//nucleotide salvage//ribonucleoside monophosphate metabol…	GO:0005623//GO:0044464//GO:0043226//GO:0005794//GO:0005886//GO:0044424//GO:0005622//GO:0005829//GO:0012505//GO:0043231//GO:0071944//GO:0043227//GO:0043229//GO:0005737//GO:0005575//GO:0016020//GO:0044444	cell//cell part//organelle//Golgi apparatus//plasma membrane//intracellular part//intracellular//cytosol//endomembrane system//intracellular membrane-bounded organelle//cell periphery//membrane-bounded organelle//intracellular organelle//cytoplasm//cellular_component//membrane//cytoplasmic part	GO:0005215//GO:0003999//GO:0003824//GO:0015114//GO:0015075//GO:0022892//GO:0003674//GO:0015103//GO:0022857//GO:0016763//GO:0016757//GO:0022891//GO:0008509//GO:0016740	transporter activity//adenine phosphoribosyltransferase activity//catalytic activity//phosphate ion transmembrane transporter activity//ion transmembrane transporter activity//substrate-specific transporter activity//molecular_function//inorganic anion transmembrane transporter activity//transmembrane transporter activity//transferase activity, transferring pentosyl groups//transferase activity, …	APT2; adenine phosphoribosyl transferase 2; K00759 adenine phosphoribosyltransferase [EC:2.4.2.7]	http://www.genome.jp/dbget-bin/www_bget?ath:AT1G80050	APT2	Adenine phosphoribosyltransferase 2 [Source:UniProtKB/Swiss-Prot;Acc:Q42563]
AT2G25625	2	+	10906428	10907288	782	47	454	2.80118	28.4976	2.80118	28.4976	2.31244	19.9392	-3.1081	1.8545e-05	0.00019665	DOWN	GO:0008150	biological_process	--	--	--	--	hypothetical protein	http://www.genome.jp/dbget-bin/www_bget?ath:AT2G25625	-	unknown protein; FUNCTIONS IN: molecular_function unknown; INVOLVED IN: biological_process unknown; LOCATED IN: chloroplast; EXPRESSED IN: 10 plant structures; EXPRESSED DURING: LP.06 six leaves visible, LP.04 four leaves visible, 4 anthesis, petal /.../entiation and expansion stage; Has 24 Blast hits to 24 proteins in 9 species: Archae - 0; Bacteria - 0; Metazoa - 0; Fungi - 0; Plants - 24; Viru…
AT3G05600	3	-	1623244	1624763	1296	32	309	1.11841	11.3742	1.11841	11.3742	1.57443	13.5709	-3.1076	0.00041215	0.0032462	DOWN	GO:0008152//GO:0008150	metabolic process//biological_process	--	--	GO:0003824//GO:0003674//GO:0016787	catalytic activity//molecular_function//hydrolase activity	alpha/beta-Hydrolases superfamily protein	http://www.genome.jp/dbget-bin/www_bget?ath:AT3G05600	-	alpha/beta-Hydrolases superfamily protein [Source:TAIR;Acc:AT3G05600]
AT5G24090	5	-	8143699	8145252	1114	72	684	2.92755	29.2912	2.92755	29.2912	3.54246	30.0405	-3.0841	1.6092e-07	2.4854e-06	DOWN	GO:1901700//GO:0006030//GO:1901701//GO:0070887//GO:0009414//GO:1901575//GO:1901071//GO:0008152//GO:0044238//GO:0009416//GO:0044699//GO:0009266//GO:0009409//GO:0006032//GO:0016052//GO:1901135//GO:0005976//GO:0006970//GO:0043170//GO:0009628//GO:0009415//GO:0007154//GO:1901564//GO:0044763//GO:1901072//GO:0009987//GO:0051716//GO:0001101//GO:0008150//GO:0071496//GO:0031668//GO:0009057//GO:0009314//GO:…	response to oxygen-containing compound//chitin metabolic process//cellular response to oxygen-containing compound//cellular response to chemical stimulus//response to water deprivation//organic substance catabolic process//glucosamine-containing compound metabolic process//metabolic process//primary metabolic process//response to light stimulus//single-organism process//response to temperature st…	GO:0005576//GO:0005575//GO:0005615//GO:0044421	extracellular region//cellular_component//extracellular space//extracellular region part	GO:0004568//GO:0003674//GO:0016787//GO:0004553//GO:0008843//GO:0016798//GO:0003824	chitinase activity//molecular_function//hydrolase activity//hydrolase activity, hydrolyzing O-glycosyl compounds//endochitinase activity//hydrolase activity, acting on glycosyl bonds//catalytic activity	CHIA; chitinase A; K01183 chitinase [EC:3.2.1.14]	http://www.genome.jp/dbget-bin/www_bget?ath:AT5G24090	CHIB1	Acidic endochitinase [Source:UniProtKB/Swiss-Prot;Acc:P19172]
AT1G64660	1	+	24028918	24030780	1628	290	2704	8.06865	79.2352	8.06865	79.2352	14.2682	118.757	-3.0571	3.0015e-25	1.8023e-23	DOWN	GO:0044282//GO:0031667//GO:0071214//GO:0010035//GO:0006950//GO:0019458//GO:0009056//GO:0044085//GO:0009087//GO:0071229//GO:0071704//GO:0009991//GO:0071822//GO:0000098//GO:0044237//GO:0033554//GO:0006082//GO:0042221//GO:0009063//GO:1901565//GO:0071462//GO:0019752//GO:0006790//GO:0042631//GO:0043436//GO:0051259//GO:0006520//GO:0065003//GO:0044712//GO:0009970//GO:0044248//GO:0042594//GO:0050896//GO:…	small molecule catabolic process//response to nutrient levels//cellular response to abiotic stimulus//response to inorganic substance//response to stress//methionine catabolic process via 2-oxobutanoate//catabolic process//cellular component biogenesis//methionine catabolic process//cellular response to acid chemical//organic substance metabolic process//response to extracellular stimulus//protei…	GO:0044424//GO:0005622//GO:0005829//GO:0005623//GO:0044464//GO:0005737//GO:0005575//GO:0044444	intracellular part//intracellular//cytosol//cell//cell part//cytoplasm//cellular_component//cytoplasmic part	GO:0030170//GO:0043167//GO:0043168//GO:0016829//GO:0097159//GO:0048037//GO:0003824//GO:0005488//GO:0018826//GO:1901363//GO:0003674//GO:0016846	pyridoxal phosphate binding//ion binding//anion binding//lyase activity//organic cyclic compound binding//cofactor binding//catalytic activity//binding//methionine gamma-lyase activity//heterocyclic compound binding//molecular_function//carbon-sulfur lyase activity	MGL; methionine gamma-lyase; K01761 methionine-gamma-lyase [EC:4.4.1.11]	http://www.genome.jp/dbget-bin/www_bget?ath:AT1G64660	MGL	Methionine gamma-lyase [Source:UniProtKB/Swiss-Prot;Acc:Q9SGU9]
AT5G46640	5	+	18924477	18926575	1637	43	397	1.18981	11.5693	1.18981	11.5693	2.11563	17.4358	-3.0429	7.1717e-05	0.00067295	DOWN	GO:0009987//GO:2000112//GO:0008150//GO:0051252//GO:0006807//GO:0044271//GO:0019438//GO:0043170//GO:0050794//GO:0044249//GO:0051171//GO:2001141//GO:0006725//GO:0034654//GO:0034641//GO:0097659//GO:0009889//GO:0008152//GO:0044238//GO:1903506//GO:0010556//GO:0009058//GO:0019219//GO:0009059//GO:1901362//GO:0006139//GO:0006351//GO:0090304//GO:0032774//GO:0010467//GO:0065007//GO:0031323//GO:0044260//GO:…	cellular process//regulation of cellular macromolecule biosynthetic process//biological_process//regulation of RNA metabolic process//nitrogen compound metabolic process//cellular nitrogen compound biosynthetic process//aromatic compound biosynthetic process//macromolecule metabolic process//regulation of cellular process//cellular biosynthetic process//regulation of nitrogen compound metabolic p…	GO:0043229//GO:0005634//GO:0043227//GO:0043231//GO:0005575//GO:0043226//GO:0044464//GO:0005623//GO:0044424//GO:0005622	intracellular organelle//nucleus//membrane-bounded organelle//intracellular membrane-bounded organelle//cellular_component//organelle//cell part//cell//intracellular part//intracellular	GO:0003674//GO:1901363//GO:0003677//GO:0005488//GO:0097159//GO:0003676	molecular_function//heterocyclic compound binding//DNA binding//binding//organic cyclic compound binding//nucleic acid binding	AT hook motif DNA-binding family protein	http://www.genome.jp/dbget-bin/www_bget?ath:AT5G46640	AHL8	AT-hook motif nuclear-localized protein 8 [Source:UniProtKB/Swiss-Prot;Acc:Q9FIR1]
AT2G21880	2	-	9324633	9326321	1056	46	423	1.99579	19.3288	1.99579	19.3288	2.26324	18.5777	-3.0371	4.2153e-05	0.00041255	DOWN	GO:0006810//GO:0051179//GO:0007165//GO:0033036//GO:0051169//GO:0044700//GO:0016482//GO:0044699//GO:0044763//GO:0007154//GO:0050794//GO:0007264//GO:0034613//GO:0051234//GO:0008150//GO:0051716//GO:0009987//GO:0071702//GO:0051641//GO:0050789//GO:0045184//GO:0051649//GO:0006886//GO:0023052//GO:0065007//GO:0008104//GO:0046907//GO:0050896//GO:0070727//GO:0015031//GO:0006913//GO:0035556	transport//localization//signal transduction//macromolecule localization//nuclear transport//single organism signaling//cytoplasmic transport//single-organism process//single-organism cellular process//cell communication//regulation of cellular process//small GTPase mediated signal transduction//cellular protein localization//establishment of localization//biological_process//cellular response to…	GO:0005575//GO:0016020//GO:0071944//GO:0005886//GO:0005622//GO:0005623//GO:0044464	cellular_component//membrane//cell periphery//plasma membrane//intracellular//cell//cell part	GO:0017111//GO:0016462//GO:0003924//GO:0032550//GO:1901363//GO:0019001//GO:1901265//GO:0003674//GO:0017076//GO:0005525//GO:0016817//GO:0001883//GO:0016787//GO:0016818//GO:0001882//GO:0032553//GO:0035639//GO:0032561//GO:0032555//GO:0043167//GO:0097367//GO:0043168//GO:0036094//GO:0032549//GO:0000166//GO:0097159//GO:0005488//GO:0003824	nucleoside-triphosphatase activity//pyrophosphatase activity//GTPase activity//purine ribonucleoside binding//heterocyclic compound binding//guanyl nucleotide binding//nucleoside phosphate binding//molecular_function//purine nucleotide binding//GTP binding//hydrolase activity, acting on acid anhydrides//purine nucleoside binding//hydrolase activity//hydrolase activity, acting on acid anhydrides, …	RAB7A; RAB GTPase-like protein 7A; K07976 Rab family, other	http://www.genome.jp/dbget-bin/www_bget?ath:AT2G21880	RABG2	Ras-related protein RABG2 [Source:UniProtKB/Swiss-Prot;Acc:Q9SJ11]
ATCG00650	Pt	+	67917	68222	306	68	619	10.0657	96.5018	10.0657	96.5018	3.34565	27.1858	-3.0225	7.6329e-07	1.0553e-05	DOWN	GO:1901576//GO:0019538//GO:0034645//GO:0071704//GO:0044237//GO:0043603//GO:0006412//GO:0006518//GO:0010467//GO:0043604//GO:0044260//GO:0043043//GO:0044238//GO:0008152//GO:0044267//GO:0034641//GO:0009059//GO:0009058//GO:0006807//GO:1901566//GO:0008150//GO:0009987//GO:0044249//GO:1901564//GO:0043170//GO:0044271	organic substance biosynthetic process//protein metabolic process//cellular macromolecule biosynthetic process//organic substance metabolic process//cellular metabolic process//cellular amide metabolic process//translation//peptide metabolic process//gene expression//amide biosynthetic process//cellular macromolecule metabolic process//peptide biosynthetic process//primary metabolic process//meta…	GO:0044435//GO:0044424//GO:0005622//GO:0030529//GO:0043232//GO:0009507//GO:0009536//GO:0043226//GO:0005623//GO:0009570//GO:0044464//GO:0044444//GO:0009532//GO:0032991//GO:0005575//GO:0005737//GO:0005840//GO:0044446//GO:0043227//GO:0044434//GO:0043229//GO:0043228//GO:0043231//GO:0044422	plastid part//intracellular part//intracellular//ribonucleoprotein complex//intracellular non-membrane-bounded organelle//chloroplast//plastid//organelle//cell//chloroplast stroma//cell part//cytoplasmic part//plastid stroma//macromolecular complex//cellular_component//cytoplasm//ribosome//intracellular organelle part//membrane-bounded organelle//chloroplast part//intracellular organelle//non-mem…	GO:0019843//GO:0097159//GO:0005488//GO:0003676//GO:0003735//GO:1901363//GO:0005198//GO:0003723//GO:0003674	rRNA binding//organic cyclic compound binding//binding//nucleic acid binding//structural constituent of ribosome//heterocyclic compound binding//structural molecule activity//RNA binding//molecular_function	rps18; 30S ribosomal protein S18; K02963 small subunit ribosomal protein S18	http://www.genome.jp/dbget-bin/www_bget?ath:ArthCp044	RPS18	30S ribosomal protein S18, chloroplastic [Source:UniProtKB/Swiss-Prot;Acc:P56807]
AT3G18610	3	-	6404083	6407822	2098	44	392	0.949958	8.91347	0.949958	8.91347	2.16483	17.2162	-2.9914	8.9157e-05	0.00082382	DOWN	GO:0006396//GO:0034641//GO:0042254//GO:0008152//GO:0044238//GO:0034660//GO:0034470//GO:0008150//GO:0009987//GO:0016072//GO:0006807//GO:0043170//GO:0022613//GO:0071840//GO:0006725//GO:0071704//GO:0006364//GO:0044237//GO:0044085//GO:1901360//GO:0090304//GO:0006139//GO:0010467//GO:0044260//GO:0016070//GO:0046483	RNA processing//cellular nitrogen compound metabolic process//ribosome biogenesis//metabolic process//primary metabolic process//ncRNA metabolic process//ncRNA processing//biological_process//cellular process//rRNA metabolic process//nitrogen compound metabolic process//macromolecule metabolic process//ribonucleoprotein complex biogenesis//cellular component organization or biogenesis//cellular a…	GO:0005575//GO:0070013//GO:0043227//GO:0044446//GO:0005634//GO:0043229//GO:0043228//GO:0043231//GO:0044422//GO:0043233//GO:0031974//GO:0044424//GO:0005622//GO:0043232//GO:0043226//GO:0031981//GO:0044428//GO:0005730//GO:0044464//GO:0005623	cellular_component//intracellular organelle lumen//membrane-bounded organelle//intracellular organelle part//nucleus//intracellular organelle//non-membrane-bounded organelle//intracellular membrane-bounded organelle//organelle part//organelle lumen//membrane-enclosed lumen//intracellular part//intracellular//intracellular non-membrane-bounded organelle//organelle//nuclear lumen//nuclear part//nuc…	GO:1901363//GO:1901265//GO:0003723//GO:0003674//GO:0032403//GO:0005515//GO:0031491//GO:0005488//GO:0097159//GO:0044877//GO:0003682//GO:0036094//GO:0000166//GO:0003676	heterocyclic compound binding//nucleoside phosphate binding//RNA binding//molecular_function//protein complex binding//protein binding//nucleosome binding//binding//organic cyclic compound binding//macromolecular complex binding//chromatin binding//small molecule binding//nucleotide binding//nucleic acid binding	NUC-L2; protein NUCLEOLIN LIKE 2; K11294 nucleolin	http://www.genome.jp/dbget-bin/www_bget?ath:AT3G18610	NUCL2	Nucleolin 2 [Source:UniProtKB/Swiss-Prot;Acc:Q1PEP5]
AT2G23550	2	-	10027586	10028777	1035	146	1289	6.66651	61.988	6.66651	61.988	7.18332	56.6114	-2.9784	1.315e-12	3.6696e-11	DOWN	--	--	--	--	GO:0016787//GO:0003674//GO:0003824	hydrolase activity//molecular_function//catalytic activity	MES6; methyl esterase 6	http://www.genome.jp/dbget-bin/www_bget?ath:AT2G23550	MES6	Putative methylesterase 6 [Source:UniProtKB/Swiss-Prot;Acc:F4IMK2]
AT3G24255	3	+	8788853	8793371	2777	119	1050	2.49315	23.1686	2.49315	23.1686	5.85489	46.1148	-2.9775	1.5464e-10	3.5082e-09	DOWN	GO:0008150	biological_process	--	--	GO:0003964//GO:0003824//GO:0016779//GO:0034061//GO:0003674//GO:0016772//GO:0016740	RNA-directed DNA polymerase activity//catalytic activity//nucleotidyltransferase activity//DNA polymerase activity//molecular_function//transferase activity, transferring phosphorus-containing groups//transferase activity	RNA-directed DNA polymerase (reverse transcriptase)-related protein	http://www.genome.jp/dbget-bin/www_bget?ath:AT3G24255	-	RNA-directed DNA polymerase (reverse transcriptase)-related family protein [Source:TAIR;Acc:AT3G24255]
AT2G24260	2	-	10319334	10322222	1410	338	2973	10.8581	100.587	10.8581	100.587	16.6299	130.571	-2.973	5.1002e-27	3.3023e-25	DOWN	GO:0006355//GO:1901576//GO:0080090//GO:0010468//GO:1901360//GO:0050789//GO:0019222//GO:0009888//GO:0044237//GO:0080147//GO:0034645//GO:0048364//GO:0071704//GO:0044767//GO:0031326//GO:0060255//GO:0044707//GO:0010467//GO:0032774//GO:0010053//GO:0031323//GO:0022622//GO:0065007//GO:0048765//GO:0007275//GO:0006351//GO:0006139//GO:1901362//GO:0090304//GO:0090558//GO:0018130//GO:0016070//GO:0046483//GO:…	regulation of transcription, DNA-templated//organic substance biosynthetic process//regulation of primary metabolic process//regulation of gene expression//organic cyclic compound metabolic process//regulation of biological process//regulation of metabolic process//tissue development//cellular metabolic process//root hair cell development//cellular macromolecule biosynthetic process//root develop…	GO:0005622//GO:0044424//GO:0043226//GO:0005623//GO:0044464//GO:0005575//GO:0005634//GO:0043229//GO:0043227//GO:0043231	intracellular//intracellular part//organelle//cell//cell part//cellular_component//nucleus//intracellular organelle//membrane-bounded organelle//intracellular membrane-bounded organelle	GO:0001071//GO:0097159//GO:0003677//GO:0005488//GO:0003676//GO:0046983//GO:1901363//GO:0003700//GO:0005515//GO:0003674	nucleic acid binding transcription factor activity//organic cyclic compound binding//DNA binding//binding//nucleic acid binding//protein dimerization activity//heterocyclic compound binding//transcription factor activity, sequence-specific DNA binding//protein binding//molecular_function	LRL1; bHLH protein LJRHL1-like 1	http://www.genome.jp/dbget-bin/www_bget?ath:AT2G24260	BHLH66	Transcription factor bHLH66 [Source:UniProtKB/Swiss-Prot;Acc:Q9ZUG9]
AT4G10380	4	-	6431236	6434822	1521	2034	17886	60.573	560.984	60.573	560.984	100.074	785.533	-2.9726	1.2644e-153	1.0002e-150	DOWN	GO:0042044//GO:0065008//GO:0015698//GO:0042221//GO:0032535//GO:0010036//GO:0009605//GO:0050896//GO:0065007//GO:0048878//GO:0042592//GO:0008643//GO:0009992//GO:0046713//GO:0071702//GO:0031667//GO:0019725//GO:0034220//GO:0006811//GO:0009991//GO:0090066//GO:0055085//GO:0071840//GO:0098660//GO:0098661//GO:0007154//GO:0015850//GO:0044763//GO:0015700//GO:0015793//GO:0030104//GO:0009987//GO:0051716//GO:…	fluid transport//regulation of biological quality//inorganic anion transport//response to chemical//regulation of cellular component size//response to boron-containing substance//response to external stimulus//response to stimulus//biological regulation//chemical homeostasis//homeostatic process//carbohydrate transport//cellular water homeostasis//borate transport//organic substance transport//re…	GO:0044464//GO:0044459//GO:0005623//GO:0016328//GO:0016021//GO:0005886//GO:0005887//GO:0044425//GO:0031226//GO:0031224//GO:0071944//GO:0016020//GO:0005575	cell part//plasma membrane part//cell//lateral plasma membrane//integral component of membrane//plasma membrane//integral component of plasma membrane//membrane part//intrinsic component of plasma membrane//intrinsic component of membrane//cell periphery//membrane//cellular_component	GO:0005215//GO:0015250//GO:1901476//GO:0022892//GO:0015105//GO:0015563//GO:0005372//GO:0015075//GO:0015168//GO:0015665//GO:0022838//GO:0022803//GO:0080138//GO:0015103//GO:0015144//GO:0003674//GO:0015166//GO:0022857//GO:1901618//GO:0046715//GO:0015267//GO:0008509//GO:0015254//GO:0022891	transporter activity//water channel activity//carbohydrate transporter activity//substrate-specific transporter activity//arsenite transmembrane transporter activity//uptake transmembrane transporter activity//water transmembrane transporter activity//ion transmembrane transporter activity//glycerol transmembrane transporter activity//alcohol transmembrane transporter activity//substrate-specific…	NIP5;1; putative aquaporin NIP5-1; K09874 aquaporin NIP	http://www.genome.jp/dbget-bin/www_bget?ath:AT4G10380	NIP5-1	Probable aquaporin NIP5-1 [Source:UniProtKB/Swiss-Prot;Acc:Q9SV84]
AT1G15150	1	+	5212615	5214858	1658	57	501	1.55721	14.4152	1.55721	14.4152	2.80444	22.0034	-2.9719	9.9658e-06	0.00011213	DOWN	GO:0050896//GO:0042221//GO:0006855//GO:0009987//GO:0051234//GO:1902578//GO:0008150//GO:0044763//GO:0042493//GO:0055085//GO:0044699//GO:0015893//GO:0051179//GO:0044765//GO:0006810	response to stimulus//response to chemical//drug transmembrane transport//cellular process//establishment of localization//single-organism localization//biological_process//single-organism cellular process//response to drug//transmembrane transport//single-organism process//drug transport//localization//single-organism transport//transport	GO:0044425//GO:0016021//GO:0031224//GO:0005575//GO:0016020	membrane part//integral component of membrane//intrinsic component of membrane//cellular_component//membrane	GO:0022804//GO:0090484//GO:0005215//GO:0015297//GO:0015291//GO:0022857//GO:0003674//GO:0015238	active transmembrane transporter activity//drug transporter activity//transporter activity//antiporter activity//secondary active transmembrane transporter activity//transmembrane transporter activity//molecular_function//drug transmembrane transporter activity	MATE efflux family protein; K03327 multidrug resistance protein, MATE family	http://www.genome.jp/dbget-bin/www_bget?ath:AT1G15150	-	MATE efflux family protein [Source:TAIR;Acc:AT1G15150]
AT3G09600	3	+	2946406	2948995	1402	341	2992	12.1525	112.301	12.1525	112.301	16.7775	131.405	-2.9694	3.72e-27	2.4172e-25	DOWN	GO:0046686//GO:0014070//GO:0009314//GO:0018394//GO:0009651//GO:0006807//GO:0009987//GO:0001101//GO:0048573//GO:2000112//GO:0008150//GO:0016570//GO:0051252//GO:0007623//GO:0044710//GO:0010038//GO:0044249//GO:0006473//GO:0006725//GO:0044763//GO:2001141//GO:0051171//GO:0032502//GO:0061458//GO:0044271//GO:0019438//GO:0006970//GO:0071840//GO:0043170//GO:0009628//GO:0016573//GO:0050794//GO:0018205//GO:…	response to cadmium ion//response to organic cyclic compound//response to radiation//peptidyl-lysine acetylation//response to salt stress//nitrogen compound metabolic process//cellular process//response to acid chemical//photoperiodism, flowering//regulation of cellular macromolecule biosynthetic process//biological_process//histone modification//regulation of RNA metabolic process//circadian rhy…	GO:0043229//GO:0005634//GO:0043227//GO:0043231//GO:0005575//GO:0043226//GO:0005623//GO:0044464//GO:0005622//GO:0044424	intracellular organelle//nucleus//membrane-bounded organelle//intracellular membrane-bounded organelle//cellular_component//organelle//cell//cell part//intracellular//intracellular part	GO:0003700//GO:0003674//GO:1901363//GO:0044877//GO:0097159//GO:0003677//GO:0005488//GO:0003676//GO:0003682//GO:0001071	transcription factor activity, sequence-specific DNA binding//molecular_function//heterocyclic compound binding//macromolecular complex binding//organic cyclic compound binding//DNA binding//binding//nucleic acid binding//chromatin binding//nucleic acid binding transcription factor activity	protein REVEILLE 8	http://www.genome.jp/dbget-bin/www_bget?ath:AT3G09600	RVE8	Protein REVEILLE 8 [Source:UniProtKB/Swiss-Prot;Acc:Q8RWU3]
AT1G11170	1	+	3740765	3744675	2190	210	1828	4.81138	44.1099	4.81138	44.1099	10.3322	80.2837	-2.958	3.6809e-17	1.3981e-15	DOWN	GO:0008150//GO:0008152	biological_process//metabolic process	--	--	GO:0003824//GO:0003674//GO:0016740//GO:0016757	catalytic activity//molecular_function//transferase activity//transferase activity, transferring glycosyl groups	hypothetical protein	http://www.genome.jp/dbget-bin/www_bget?ath:AT1G11170	-	Protein of unknown function (DUF707) [Source:TAIR;Acc:AT1G11170]
AT3G09910	3	-	3036714	3038449	1076	182	1582	8.96068	82.0323	8.96068	82.0323	8.95454	69.4797	-2.9559	4.7573e-15	1.5624e-13	DOWN	GO:0071702//GO:0051641//GO:0045184//GO:0032482//GO:0050789//GO:0006886//GO:0051649//GO:0050896//GO:0015031//GO:0070727//GO:0035556//GO:0006913//GO:0023052//GO:0008104//GO:0065007//GO:0046907//GO:0007165//GO:0006810//GO:0051179//GO:0033036//GO:0044700//GO:0051169//GO:0016482//GO:0008152//GO:0044699//GO:0050794//GO:0007264//GO:0044763//GO:0007154//GO:0007265//GO:0034613//GO:0008150//GO:0051234//GO:…	organic substance transport//cellular localization//establishment of protein localization//Rab protein signal transduction//regulation of biological process//intracellular protein transport//establishment of localization in cell//response to stimulus//protein transport//cellular macromolecule localization//intracellular signal transduction//nucleocytoplasmic transport//signaling//protein localiza…	GO:0044424//GO:0005622//GO:0005794//GO:0005886//GO:0044464//GO:0005623//GO:0043226//GO:0005575//GO:0005737//GO:0016020//GO:0044444//GO:0043231//GO:0012505//GO:0043227//GO:0043229//GO:0071944	intracellular part//intracellular//Golgi apparatus//plasma membrane//cell part//cell//organelle//cellular_component//cytoplasm//membrane//cytoplasmic part//intracellular membrane-bounded organelle//endomembrane system//membrane-bounded organelle//intracellular organelle//cell periphery	GO:0016818//GO:0032553//GO:0035639//GO:0001882//GO:0032549//GO:0043168//GO:0036094//GO:0000166//GO:0032561//GO:0032555//GO:0097367//GO:0043167//GO:0005488//GO:0003824//GO:0097159//GO:0017111//GO:1901363//GO:1901265//GO:0019001//GO:0016462//GO:0003924//GO:0032550//GO:0003674//GO:0017076//GO:0005525//GO:0001883//GO:0016787//GO:0016817	hydrolase activity, acting on acid anhydrides, in phosphorus-containing anhydrides//ribonucleotide binding//purine ribonucleoside triphosphate binding//nucleoside binding//ribonucleoside binding//anion binding//small molecule binding//nucleotide binding//guanyl ribonucleotide binding//purine ribonucleotide binding//carbohydrate derivative binding//ion binding//binding//catalytic activity//organic…	RABC2b; RAB GTPase-like protein C2B; K07976 Rab family, other	http://www.genome.jp/dbget-bin/www_bget?ath:AT3G09910	RABC2B	Ras-related protein RABC2b [Source:UniProtKB/Swiss-Prot;Acc:Q9SF92]
AT1G45191	1	+	17116044	17119174	1688	90	768	2.45136	22.031	2.45136	22.031	4.42807	33.7297	-2.9293	5.4104e-08	8.8365e-07	DOWN	GO:0005975//GO:0008150//GO:0044238//GO:0008152//GO:0071704	carbohydrate metabolic process//biological_process//primary metabolic process//metabolic process//organic substance metabolic process	--	--	GO:0003674//GO:0015926//GO:0004553//GO:0016787//GO:0008422//GO:0003824//GO:0016798	molecular_function//glucosidase activity//hydrolase activity, hydrolyzing O-glycosyl compounds//hydrolase activity//beta-glucosidase activity//catalytic activity//hydrolase activity, acting on glycosyl bonds	beta-glucosidase 1; K01188 beta-glucosidase [EC:3.2.1.21]	http://www.genome.jp/dbget-bin/www_bget?ath:AT1G45191	BGLU1	Glycosyl hydrolase superfamily protein [Source:TAIR;Acc:AT1G45191]
AT3G05190	3	+	1471397	1475784	2147	49	418	1.03376	9.28775	1.03376	9.28775	2.41084	18.3581	-2.9288	6.0448e-05	0.00057612	DOWN	GO:0008152//GO:0008150	metabolic process//biological_process	--	--	GO:0003674//GO:0003824	molecular_function//catalytic activity	branched-chain-amino-acid aminotransferase-like protein 1	http://www.genome.jp/dbget-bin/www_bget?ath:AT3G05190	-	Branched-chain-amino-acid aminotransferase-like protein 1 [Source:UniProtKB/Swiss-Prot;Acc:Q8W0Z7]
AT5G11930	5	-	3844940	3845645	706	183	1561	11.741	105.479	11.741	105.479	9.00374	68.5574	-2.9287	9.1016e-15	2.9518e-13	DOWN	GO:0044699//GO:0009987//GO:0008150//GO:0044763//GO:0050794//GO:0050789//GO:0019725//GO:0065007//GO:0042592//GO:0045454//GO:0065008	single-organism process//cellular process//biological_process//single-organism cellular process//regulation of cellular process//regulation of biological process//cellular homeostasis//biological regulation//homeostatic process//cell redox homeostasis//regulation of biological quality	GO:0005737//GO:0005575//GO:0044424//GO:0005622//GO:0005623//GO:0044464	cytoplasm//cellular_component//intracellular part//intracellular//cell//cell part	GO:0015035//GO:0003674//GO:0009055//GO:0016491//GO:0015036//GO:0003824//GO:0016667	protein disulfide oxidoreductase activity//molecular_function//electron carrier activity//oxidoreductase activity//disulfide oxidoreductase activity//catalytic activity//oxidoreductase activity, acting on a sulfur group of donors	Thioredoxin superfamily protein	http://www.genome.jp/dbget-bin/www_bget?ath:AT5G11930	GRXC10	Glutaredoxin-C10 [Source:UniProtKB/Swiss-Prot;Acc:Q29PZ1]
AT1G65480	1	+	24331428	24333934	855	964	8176	51.0703	456.185	51.0703	456.185	47.4296	359.081	-2.9204	2.9704e-70	6.8411e-68	DOWN	GO:0048367//GO:0010119//GO:0030154//GO:0048608//GO:0009911//GO:0048869//GO:0010228//GO:0009416//GO:0044699//GO:0032501//GO:0051094//GO:0048582//GO:0048856//GO:2000241//GO:0048731//GO:0032502//GO:0044763//GO:0061458//GO:0009628//GO:0050794//GO:0048580//GO:0009314//GO:0008150//GO:0048573//GO:2000026//GO:0009987//GO:0009909//GO:0044767//GO:0003006//GO:0022414//GO:0090567//GO:0009791//GO:0051240//GO:…	shoot system development//regulation of stomatal movement//cell differentiation//reproductive structure development//positive regulation of flower development//cellular developmental process//vegetative to reproductive phase transition of meristem//response to light stimulus//single-organism process//multicellular organismal process//positive regulation of developmental process//positive regulati…	GO:0005575//GO:0005737//GO:0043231//GO:0005634//GO:0043229//GO:0043227//GO:0044424//GO:0005622//GO:0005623//GO:0044464//GO:0043226	cellular_component//cytoplasm//intracellular membrane-bounded organelle//nucleus//intracellular organelle//membrane-bounded organelle//intracellular part//intracellular//cell//cell part//organelle	GO:0003674//GO:0008289//GO:0005543//GO:0043167//GO:0043168//GO:0008429//GO:0005488	molecular_function//lipid binding//phospholipid binding//ion binding//anion binding//phosphatidylethanolamine binding//binding	FT; protein FLOWERING LOCUS T; K16223 protein FLOWERING LOCUS T	http://www.genome.jp/dbget-bin/www_bget?ath:AT1G65480	FT	Protein FLOWERING LOCUS T [Source:UniProtKB/Swiss-Prot;Acc:Q9SXZ2]
AT2G46830	2	+	19245672	19248914	2268	1162	9846	25.3656	226.364	25.3656	226.364	57.1713	432.425	-2.9191	3.4402e-84	1.0261e-81	DOWN	GO:0009753//GO:0044260//GO:0031325//GO:0048511//GO:0043393//GO:0009751//GO:0009891//GO:0051172//GO:0016070//GO:0046483//GO:0042221//GO:0018130//GO:0009725//GO:0050896//GO:0048518//GO:0097305//GO:0090304//GO:0010557//GO:0006351//GO:0045893//GO:1901362//GO:0006139//GO:0031323//GO:0065007//GO:0010467//GO:0042752//GO:0010558//GO:0009890//GO:0032774//GO:0031328//GO:0060255//GO:0010035//GO:0006950//GO:…	response to jasmonic acid//cellular macromolecule metabolic process//positive regulation of cellular metabolic process//rhythmic process//regulation of protein binding//response to salicylic acid//positive regulation of biosynthetic process//negative regulation of nitrogen compound metabolic process//RNA metabolic process//heterocycle metabolic process//response to chemical//heterocycle biosynthe…	GO:0044464//GO:0005623//GO:0043226//GO:0044424//GO:0005622//GO:0043231//GO:0043227//GO:0005634//GO:0043229//GO:0005575	cell part//cell//organelle//intracellular part//intracellular//intracellular membrane-bounded organelle//membrane-bounded organelle//nucleus//intracellular organelle//cellular_component	GO:0003682//GO:0003676//GO:0043565//GO:0003677//GO:0005488//GO:0097159//GO:0044877//GO:0001071//GO:0003674//GO:0003700//GO:1901363	chromatin binding//nucleic acid binding//sequence-specific DNA binding//DNA binding//binding//organic cyclic compound binding//macromolecular complex binding//nucleic acid binding transcription factor activity//molecular_function//transcription factor activity, sequence-specific DNA binding//heterocyclic compound binding	CCA1; protein CCA1; K12134 circadian clock associated 1	http://www.genome.jp/dbget-bin/www_bget?ath:AT2G46830	CCA1	Protein CCA1 [Source:UniProtKB/Swiss-Prot;Acc:P92973]
AT5G15530	5	+	5038751	5040840	1375	103	866	3.39306	30.0456	3.39306	30.0456	5.06768	38.0337	-2.9079	8.6089e-09	1.5821e-07	DOWN	GO:0016053//GO:0006629//GO:1901576//GO:0046394//GO:0044237//GO:0071704//GO:0019752//GO:0006082//GO:0044283//GO:0043436//GO:0032787//GO:0072330//GO:0006631//GO:0009058//GO:0044238//GO:0008152//GO:0044699//GO:0008610//GO:0044249//GO:0044763//GO:0006633//GO:0044255//GO:0008150//GO:0044281//GO:0009987//GO:0044710//GO:0044711	organic acid biosynthetic process//lipid metabolic process//organic substance biosynthetic process//carboxylic acid biosynthetic process//cellular metabolic process//organic substance metabolic process//carboxylic acid metabolic process//organic acid metabolic process//small molecule biosynthetic process//oxoacid metabolic process//monocarboxylic acid metabolic process//monocarboxylic acid biosyn…	GO:0031967//GO:0044424//GO:0005622//GO:0009317//GO:0044435//GO:0009570//GO:0005623//GO:0044464//GO:0009941//GO:0009507//GO:0009536//GO:0043226//GO:0031975//GO:0009532//GO:0032991//GO:0005575//GO:0005737//GO:0009526//GO:0044444//GO:0044422//GO:0043231//GO:0043234//GO:0043229//GO:1902494//GO:0043227//GO:0044446//GO:0044434	organelle envelope//intracellular part//intracellular//acetyl-CoA carboxylase complex//plastid part//chloroplast stroma//cell//cell part//chloroplast envelope//chloroplast//plastid//organelle//envelope//plastid stroma//macromolecular complex//cellular_component//cytoplasm//plastid envelope//cytoplasmic part//organelle part//intracellular membrane-bounded organelle//protein complex//intracellular …	GO:0016421//GO:0003989//GO:0016885//GO:0003824//GO:0003674//GO:0016874	CoA carboxylase activity//acetyl-CoA carboxylase activity//ligase activity, forming carbon-carbon bonds//catalytic activity//molecular_function//ligase activity	BCCP2; biotin carboxyl carrier protein 2; K02160 acetyl-CoA carboxylase biotin carboxyl carrier protein	http://www.genome.jp/dbget-bin/www_bget?ath:AT5G15530	BCCP2	Biotin carboxyl carrier protein of acetyl-CoA carboxylase 2, chloroplastic [Source:UniProtKB/Swiss-Prot;Acc:Q9LLC1]
AT1G61930	1	+	22893101	22893976	876	78	655	4.03318	35.67	4.03318	35.67	3.83766	28.7669	-2.9061	5.5954e-07	7.8857e-06	DOWN	--	--	GO:0005575	cellular_component	--	--	hypothetical protein	http://www.genome.jp/dbget-bin/www_bget?ath:AT1G61930	-	Protein of unknown function, DUF584 [Source:TAIR;Acc:AT1G61930]
AT4G02280	4	+	994927	998967	2917	180	1511	2.79507	24.7112	2.79507	24.7112	8.85614	66.3614	-2.9056	2.9433e-14	9.2809e-13	DOWN	GO:0032504//GO:0007275//GO:0050896//GO:0042221//GO:0000003//GO:0048316//GO:0044260//GO:0010154//GO:0048609//GO:0044237//GO:0009743//GO:0010033//GO:0044702//GO:0071704//GO:0044262//GO:0044767//GO:0044264//GO:0022414//GO:0003006//GO:0044723//GO:0009791//GO:0044707//GO:0005985//GO:0006950//GO:0010035//GO:0005975//GO:0001101//GO:0009987//GO:0008150//GO:0005982//GO:0044710//GO:0044763//GO:0032502//GO:…	multicellular organism reproduction//multicellular organismal development//response to stimulus//response to chemical//reproduction//seed development//cellular macromolecule metabolic process//fruit development//multicellular organismal reproductive process//cellular metabolic process//response to carbohydrate//response to organic substance//single organism reproductive process//organic substance…	--	--	GO:0003824//GO:0046527//GO:0008194//GO:0016758//GO:0016157//GO:0035251//GO:0003674//GO:0016740//GO:0016757	catalytic activity//glucosyltransferase activity//UDP-glycosyltransferase activity//transferase activity, transferring hexosyl groups//sucrose synthase activity//UDP-glucosyltransferase activity//molecular_function//transferase activity//transferase activity, transferring glycosyl groups	SUS3; sucrose synthase 3; K00695 sucrose synthase [EC:2.4.1.13]	http://www.genome.jp/dbget-bin/www_bget?ath:AT4G02280	SUS3	Sucrose synthase 3 [Source:UniProtKB/Swiss-Prot;Acc:Q9M111]
AT3G53235	3	-	19733838	19734695	345	39	326	5.12039	45.078	5.12039	45.078	1.91883	14.3176	-2.8995	0.00041977	0.0032948	DOWN	GO:0008150	biological_process	GO:0005575	cellular_component	--	--	hypothetical protein	http://www.genome.jp/dbget-bin/www_bget?ath:AT3G53235	-	unknown protein; Has 9 Blast hits to 9 proteins in 4 species: Archae - 0; Bacteria - 0; Metazoa - 0; Fungi - 0; Plants - 9; Viruses - 0; Other Eukaryotes - 0 (source: NCBI BLink). [Source:TAIR;Acc:AT3G53235]
AT1G66390	1	+	24763957	24765541	986	96	794	4.41013	38.4158	4.41013	38.4158	4.72328	34.8716	-2.8842	3.9604e-08	6.6046e-07	DOWN	GO:0006725//GO:2001141//GO:0051171//GO:0044249//GO:0050794//GO:0009628//GO:0043170//GO:0019438//GO:0044271//GO:0006807//GO:0051252//GO:0008150//GO:2000112//GO:0009987//GO:0009059//GO:0019219//GO:0009058//GO:0010556//GO:1903506//GO:0008152//GO:0009889//GO:0044238//GO:0097659//GO:0080167//GO:0034641//GO:0034654//GO:0046483//GO:0016070//GO:0018130//GO:0044260//GO:0031323//GO:0065007//GO:0010467//GO:…	cellular aromatic compound metabolic process//regulation of RNA biosynthetic process//regulation of nitrogen compound metabolic process//cellular biosynthetic process//regulation of cellular process//response to abiotic stimulus//macromolecule metabolic process//aromatic compound biosynthetic process//cellular nitrogen compound biosynthetic process//nitrogen compound metabolic process//regulation…	GO:0043231//GO:0043227//GO:0005634//GO:0043229//GO:0005575//GO:0005623//GO:0044464//GO:0043226//GO:0005622//GO:0044424	intracellular membrane-bounded organelle//membrane-bounded organelle//nucleus//intracellular organelle//cellular_component//cell//cell part//organelle//intracellular//intracellular part	GO:0003674//GO:0003700//GO:1901363//GO:0003676//GO:0003682//GO:0097159//GO:0044877//GO:0005488//GO:0003677//GO:0001071	molecular_function//transcription factor activity, sequence-specific DNA binding//heterocyclic compound binding//nucleic acid binding//chromatin binding//organic cyclic compound binding//macromolecular complex binding//binding//DNA binding//nucleic acid binding transcription factor activity	MYB90; transcription factor MYB90; K09422 myb proto-oncogene protein, plant	http://www.genome.jp/dbget-bin/www_bget?ath:AT1G66390	MYB90	Transcription factor MYB90 [Source:UniProtKB/Swiss-Prot;Acc:Q9ZTC3]
AT2G21730	2	+	9280044	9281623	1141	82	677	3.25526	28.3054	3.25526	28.3054	4.03446	29.7331	-2.8816	3.9806e-07	5.7708e-06	DOWN	GO:0044711//GO:0044710//GO:0009987//GO:0008150//GO:0019438//GO:0009699//GO:0006725//GO:0044763//GO:0044249//GO:0044699//GO:0008152//GO:0009058//GO:1901362//GO:0019748//GO:0071704//GO:0009808//GO:0044237//GO:0009809//GO:0055114//GO:1901360//GO:1901576//GO:0044550//GO:0009698	single-organism biosynthetic process//single-organism metabolic process//cellular process//biological_process//aromatic compound biosynthetic process//phenylpropanoid biosynthetic process//cellular aromatic compound metabolic process//single-organism cellular process//cellular biosynthetic process//single-organism process//metabolic process//biosynthetic process//organic cyclic compound biosynthe…	--	--	GO:0046914//GO:0052747//GO:0003674//GO:0016616//GO:0003824//GO:0005488//GO:0043167//GO:0016614//GO:0046872//GO:0008270//GO:0045551//GO:0016491//GO:0043169	transition metal ion binding//sinapyl alcohol dehydrogenase activity//molecular_function//oxidoreductase activity, acting on the CH-OH group of donors, NAD or NADP as acceptor//catalytic activity//binding//ion binding//oxidoreductase activity, acting on CH-OH group of donors//metal ion binding//zinc ion binding//cinnamyl-alcohol dehydrogenase activity//oxidoreductase activity//cation binding	CAD2; cinnamyl alcohol dehydrogenase 2; K00083 cinnamyl-alcohol dehydrogenase [EC:1.1.1.195]	http://www.genome.jp/dbget-bin/www_bget?ath:AT2G21730	CAD2	Cinnamyl alcohol dehydrogenase 2 [Source:UniProtKB/Swiss-Prot;Acc:Q9SJ25]
AT1G69880	1	+	26321479	26322993	707	49	399	3.13931	26.9228	3.13931	26.9228	2.41084	17.5236	-2.8617	0.00010417	0.0009434	DOWN	GO:0042221//GO:0044260//GO:0065008//GO:0006790//GO:0006979//GO:0042592//GO:0065007//GO:0045454//GO:0050896//GO:0000103//GO:0019725//GO:0006950//GO:0006457//GO:0055114//GO:0050789//GO:0019538//GO:0044237//GO:0033554//GO:0071704//GO:0044763//GO:0006662//GO:0043170//GO:0050794//GO:0018904//GO:0008150//GO:0044281//GO:0009987//GO:0051716//GO:0044710//GO:0070887//GO:0008152//GO:0044238//GO:0044699//GO:…	response to chemical//cellular macromolecule metabolic process//regulation of biological quality//sulfur compound metabolic process//response to oxidative stress//homeostatic process//biological regulation//cell redox homeostasis//response to stimulus//sulfate assimilation//cellular homeostasis//response to stress//protein folding//oxidation-reduction process//regulation of biological process//pr…	GO:0005623//GO:0044464//GO:0005886//GO:0044424//GO:0005622//GO:0005829//GO:0071944//GO:0016020//GO:0005575//GO:0005737//GO:0044444	cell//cell part//plasma membrane//intracellular part//intracellular//cytosol//cell periphery//membrane//cellular_component//cytoplasm//cytoplasmic part	GO:0016667//GO:0015036//GO:0016671//GO:0003824//GO:0016491//GO:0003674//GO:0015035	oxidoreductase activity, acting on a sulfur group of donors//disulfide oxidoreductase activity//oxidoreductase activity, acting on a sulfur group of donors, disulfide as acceptor//catalytic activity//oxidoreductase activity//molecular_function//protein disulfide oxidoreductase activity	TH8; thioredoxin H8; K03671 thioredoxin 1	http://www.genome.jp/dbget-bin/www_bget?ath:AT1G69880	TRX8	Thioredoxin H8 [Source:UniProtKB/Swiss-Prot;Acc:Q9CAS1]
AT5G27220	5	+	9578757	9582752	3546	52	423	0.664235	5.69073	0.664235	5.69073	2.55844	18.5777	-2.8602	6.4748e-05	0.00061324	DOWN	GO:0008150	biological_process	GO:0005737//GO:0005575//GO:0044444//GO:0005622//GO:0044424//GO:0005829//GO:0005623//GO:0044464	cytoplasm//cellular_component//cytoplasmic part//intracellular//intracellular part//cytosol//cell//cell part	GO:0003674	molecular_function	Frigida-like protein	http://www.genome.jp/dbget-bin/www_bget?ath:AT5G27220	-	Frigida-like protein [Source:TAIR;Acc:AT5G27220]
AT3G21720	3	-	7652487	7656011	2171	45	366	0.93888	8.04243	0.93888	8.04243	2.21404	16.0743	-2.86	0.00020257	0.0017166	DOWN	GO:0044710//GO:0008150//GO:0044281//GO:0009987//GO:0005975//GO:0006099//GO:0044763//GO:0006091//GO:0044238//GO:0008152//GO:0044699//GO:0006081//GO:0009060//GO:0032787//GO:0043436//GO:0006097//GO:0045333//GO:0006101//GO:0006082//GO:0019752//GO:0044262//GO:0071704//GO:0046487//GO:0044237//GO:0055114//GO:0015980//GO:0072350//GO:0044723	single-organism metabolic process//biological_process//small molecule metabolic process//cellular process//carbohydrate metabolic process//tricarboxylic acid cycle//single-organism cellular process//generation of precursor metabolites and energy//primary metabolic process//metabolic process//single-organism process//cellular aldehyde metabolic process//aerobic respiration//monocarboxylic acid met…	GO:0043227//GO:0043229//GO:0043231//GO:0044444//GO:0005777//GO:0005575//GO:0005737//GO:0043226//GO:0044464//GO:0005623//GO:0009514//GO:0044424//GO:0005622//GO:0042579	membrane-bounded organelle//intracellular organelle//intracellular membrane-bounded organelle//cytoplasmic part//peroxisome//cellular_component//cytoplasm//organelle//cell part//cell//glyoxysome//intracellular part//intracellular//microbody	GO:0016830//GO:0003674//GO:0016833//GO:0005488//GO:0003824//GO:0016829//GO:0043167//GO:0046872//GO:0004451//GO:0043169	carbon-carbon lyase activity//molecular_function//oxo-acid-lyase activity//binding//catalytic activity//lyase activity//ion binding//metal ion binding//isocitrate lyase activity//cation binding	ICL; isocitrate lyase; K01637 isocitrate lyase [EC:4.1.3.1]	http://www.genome.jp/dbget-bin/www_bget?ath:AT3G21720	ICL	Isocitrate lyase [Source:UniProtKB/Swiss-Prot;Acc:P28297]
AT5G64190	5	+	25679432	25681265	1621	47	382	1.31332	11.2421	1.31332	11.2421	2.31244	16.777	-2.859	0.00014731	0.0012922	DOWN	GO:0008150	biological_process	--	--	GO:0003674	molecular_function	hypothetical protein	http://www.genome.jp/dbget-bin/www_bget?ath:AT5G64190	-	unknown protein; BEST Arabidopsis thaliana protein match is: unknown protein (TAIR:AT2G40390.1); Has 1807 Blast hits to 1807 proteins in 277 species: Archae - 0; Bacteria - 0; Metazoa - 736; Fungi - 347; Plants - 385; Viruses - 0; Other Eukaryotes - /.../source: NCBI BLink). [Source:TAIR;Acc:AT5G64190]
AT2G32530	2	+	13809216	13813570	2418	118	955	2.21046	18.8414	2.21046	18.8414	5.80569	41.9425	-2.8529	2.0243e-09	4.0698e-08	DOWN	GO:0044260//GO:0051274//GO:0030244//GO:0071555//GO:0016051//GO:0044723//GO:0009250//GO:0044264//GO:0034645//GO:0044262//GO:0071704//GO:0044237//GO:0071554//GO:1901576//GO:0034637//GO:0043170//GO:0006073//GO:0071840//GO:0005976//GO:0044042//GO:0044763//GO:0044249//GO:0044710//GO:0044711//GO:0008150//GO:0009987//GO:0030243//GO:0005975//GO:0000271//GO:0009058//GO:0051273//GO:0009059//GO:0016043//GO:…	cellular macromolecule metabolic process//beta-glucan biosynthetic process//cellulose biosynthetic process//cell wall organization//carbohydrate biosynthetic process//single-organism carbohydrate metabolic process//glucan biosynthetic process//cellular polysaccharide metabolic process//cellular macromolecule biosynthetic process//cellular carbohydrate metabolic process//organic substance metaboli…	GO:0044464//GO:0000139//GO:0005623//GO:0043226//GO:0044431//GO:0005622//GO:0044424//GO:0005794//GO:0016021//GO:0098588//GO:0044425//GO:0043231//GO:0044422//GO:0012505//GO:0031224//GO:0044446//GO:0043227//GO:0043229//GO:0031090//GO:0005575//GO:0005737//GO:0016020//GO:0044444	cell part//Golgi membrane//cell//organelle//Golgi apparatus part//intracellular//intracellular part//Golgi apparatus//integral component of membrane//bounding membrane of organelle//membrane part//intracellular membrane-bounded organelle//organelle part//endomembrane system//intrinsic component of membrane//intracellular organelle part//membrane-bounded organelle//intracellular organelle//organel…	GO:0016758//GO:0008194//GO:0003824//GO:0046527//GO:0016759//GO:0016760//GO:0003674//GO:0035251//GO:0016757//GO:0016740	transferase activity, transferring hexosyl groups//UDP-glycosyltransferase activity//catalytic activity//glucosyltransferase activity//cellulose synthase activity//cellulose synthase (UDP-forming) activity//molecular_function//UDP-glucosyltransferase activity//transferase activity, transferring glycosyl groups//transferase activity	CSLB03; cellulose synthase-like protein B3	http://www.genome.jp/dbget-bin/www_bget?ath:AT2G32530	CSLB3	Cellulose synthase-like protein B3 [Source:UniProtKB/Swiss-Prot;Acc:Q8RX83]
AT1G07590	1	-	2336523	2339391	2361	1285	10371	24.6527	209.551	24.6527	209.551	63.223	455.483	-2.8489	8.2867e-87	2.7413e-84	DOWN	GO:0046686//GO:0010038//GO:0008150//GO:0010035//GO:0050896//GO:0042221	response to cadmium ion//response to metal ion//biological_process//response to inorganic substance//response to stimulus//response to chemical	GO:0044444//GO:0005737//GO:0005575//GO:0043227//GO:0043229//GO:0005739//GO:0043231//GO:0044424//GO:0005622//GO:0043226//GO:0005623//GO:0044464	cytoplasmic part//cytoplasm//cellular_component//membrane-bounded organelle//intracellular organelle//mitochondrion//intracellular membrane-bounded organelle//intracellular part//intracellular//organelle//cell//cell part	GO:0003674//GO:0005515//GO:0005488	molecular_function//protein binding//binding	pentatricopeptide repeat-containing protein	http://www.genome.jp/dbget-bin/www_bget?ath:AT1G07590	-	Pentatricopeptide repeat-containing protein At1g07590, mitochondrial [Source:UniProtKB/Swiss-Prot;Acc:Q940Q2]
AT1G11700	1	+	3945737	3946613	877	616	4963	31.8155	269.967	31.8155	269.967	30.3077	217.969	-2.8464	1.8703e-42	2.075e-40	DOWN	GO:0008150	biological_process	GO:0043227//GO:0043229//GO:0043231//GO:0044444//GO:0005575//GO:0005737//GO:0009536//GO:0009507//GO:0043226//GO:0044464//GO:0005623//GO:0005622//GO:0044424	membrane-bounded organelle//intracellular organelle//intracellular membrane-bounded organelle//cytoplasmic part//cellular_component//cytoplasm//plastid//chloroplast//organelle//cell part//cell//intracellular//intracellular part	GO:0003674	molecular_function	hypothetical protein	http://www.genome.jp/dbget-bin/www_bget?ath:AT1G11700	-	Protein of unknown function, DUF584 [Source:TAIR;Acc:AT1G11700]
AT5G06980	5	+	2167468	2169391	1323	526	4140	18.5702	153.936	18.5702	153.936	25.8796	181.824	-2.8127	2.3665e-35	2.1003e-33	DOWN	--	--	--	--	--	--	hypothetical protein	http://www.genome.jp/dbget-bin/www_bget?ath:AT5G06980	-	unknown protein; BEST Arabidopsis thaliana protein match is: unknown protein (TAIR:AT3G12320.1); Has 30201 Blast hits to 17322 proteins in 780 species: Archae - 12; Bacteria - 1396; Metazoa - 17338; Fungi - 3422; Plants - 5037; Viruses - 0; Other Eu /.../es - 2996 (source: NCBI BLink). [Source:TAIR;Acc:AT5G06980]
AT1G64780	1	-	24060770	24062630	1861	564	4436	13.7275	113.713	13.7275	113.713	27.7492	194.824	-2.8117	9.5504e-38	9.0501e-36	DOWN	GO:0050896//GO:0006812//GO:0009605//GO:0015843//GO:0051704//GO:0019755//GO:0071705//GO:0006811//GO:0051707//GO:0098662//GO:0071702//GO:0015695//GO:0072488//GO:0034220//GO:0043207//GO:0009987//GO:0015696//GO:0051234//GO:1902578//GO:0008150//GO:0015837//GO:0098660//GO:0009607//GO:0055085//GO:0044763//GO:0015672//GO:0044699//GO:0009624//GO:0098655//GO:0051179//GO:0006810//GO:0044765	response to stimulus//cation transport//response to external stimulus//methylammonium transport//multi-organism process//one-carbon compound transport//nitrogen compound transport//ion transport//response to other organism//inorganic cation transmembrane transport//organic substance transport//organic cation transport//ammonium transmembrane transport//ion transmembrane transport//response to ext…	GO:0044464//GO:0005623//GO:0044425//GO:0005886//GO:0016021//GO:0071944//GO:0031224//GO:0005575//GO:0016020	cell part//cell//membrane part//plasma membrane//integral component of membrane//cell periphery//intrinsic component of membrane//cellular_component//membrane	GO:0008519//GO:0005215//GO:0015077//GO:0008324//GO:0022892//GO:0015075//GO:0022857//GO:0022890//GO:0003674//GO:0022891	ammonium transmembrane transporter activity//transporter activity//monovalent inorganic cation transmembrane transporter activity//cation transmembrane transporter activity//substrate-specific transporter activity//ion transmembrane transporter activity//transmembrane transporter activity//inorganic cation transmembrane transporter activity//molecular_function//substrate-specific transmembrane tr…	AMT1;2; ammonium transporter 1;2; K03320 ammonium transporter, Amt family	http://www.genome.jp/dbget-bin/www_bget?ath:AT1G64780	AMT1-2	Ammonium transporter 1 member 2 [Source:UniProtKB/Swiss-Prot;Acc:Q9ZPJ8]
AT1G80760	1	-	30350539	30352208	1212	719	5598	26.871	220.342	26.871	220.342	35.3754	245.858	-2.797	5.6851e-47	7.3359e-45	DOWN	GO:0055082//GO:0071496//GO:0030104//GO:0009987//GO:0051716//GO:1902578//GO:0008150//GO:0051234//GO:0008361//GO:0031668//GO:0006833//GO:0071840//GO:0098660//GO:0098661//GO:0042886//GO:0055085//GO:0044763//GO:0015793//GO:0007154//GO:0015850//GO:0006884//GO:0098656//GO:0080029//GO:0044699//GO:0031669//GO:0035445//GO:0051179//GO:0015791//GO:0006820//GO:0044765//GO:0006810//GO:0070887//GO:0016043//GO:…	cellular chemical homeostasis//cellular response to external stimulus//water homeostasis//cellular process//cellular response to stimulus//single-organism localization//biological_process//establishment of localization//regulation of cell size//cellular response to extracellular stimulus//water transport//cellular component organization or biogenesis//inorganic ion transmembrane transport//inorga…	GO:0071944//GO:0031226//GO:0031224//GO:0005575//GO:0016020//GO:0044464//GO:0005623//GO:0044459//GO:0044425//GO:0016021//GO:0005886//GO:0005887	cell periphery//intrinsic component of plasma membrane//intrinsic component of membrane//cellular_component//membrane//cell part//cell//plasma membrane part//membrane part//integral component of membrane//plasma membrane//integral component of plasma membrane	GO:0022857//GO:0015204//GO:0015103//GO:0015166//GO:0003674//GO:0015144//GO:0015267//GO:0015254//GO:0022891//GO:0008509//GO:1901618//GO:0046715//GO:0042887//GO:0015250//GO:0005215//GO:1901476//GO:0022838//GO:0022803//GO:0005372//GO:0022892//GO:0015665//GO:0015075//GO:0015168	transmembrane transporter activity//urea transmembrane transporter activity//inorganic anion transmembrane transporter activity//polyol transmembrane transporter activity//molecular_function//carbohydrate transmembrane transporter activity//channel activity//glycerol channel activity//substrate-specific transmembrane transporter activity//anion transmembrane transporter activity//organic hydroxy …	NIP6;1; aquaporin NIP6-1; K09874 aquaporin NIP	http://www.genome.jp/dbget-bin/www_bget?ath:AT1G80760	NIP6-1	Aquaporin NIP6-1 [Source:UniProtKB/Swiss-Prot;Acc:Q9SAI4]
AT3G02380	3	-	487236	488693	1315	371	2883	12.7792	104.589	12.7792	104.589	18.2535	126.618	-2.7942	5.453e-25	3.2212e-23	DOWN	GO:0044249//GO:0006725//GO:0032502//GO:0061458//GO:0044271//GO:0071840//GO:0048580//GO:0019438//GO:0009628//GO:0043170//GO:0009314//GO:0006807//GO:0009987//GO:0008150//GO:2000026//GO:0009059//GO:0016043//GO:0048367//GO:0048608//GO:0009058//GO:0009416//GO:0044699//GO:0044238//GO:0008152//GO:0032501//GO:0048856//GO:0034654//GO:0048731//GO:0034641//GO:0097659//GO:2000241//GO:0018130//GO:0048831//GO:…	cellular biosynthetic process//cellular aromatic compound metabolic process//developmental process//reproductive system development//cellular nitrogen compound biosynthetic process//cellular component organization or biogenesis//regulation of post-embryonic development//aromatic compound biosynthetic process//response to abiotic stimulus//macromolecule metabolic process//response to radiation//ni…	GO:0043231//GO:0043229//GO:0005634//GO:0043227//GO:0005575//GO:0005623//GO:0044464//GO:0043226//GO:0044424//GO:0005622	intracellular membrane-bounded organelle//intracellular organelle//nucleus//membrane-bounded organelle//cellular_component//cell//cell part//organelle//intracellular part//intracellular	GO:0005515//GO:0003674//GO:0046914//GO:0003700//GO:1901363//GO:0043167//GO:0003676//GO:0097159//GO:0005488//GO:0003677//GO:0043169//GO:0001071//GO:0008270//GO:0046872	protein binding//molecular_function//transition metal ion binding//transcription factor activity, sequence-specific DNA binding//heterocyclic compound binding//ion binding//nucleic acid binding//organic cyclic compound binding//binding//DNA binding//cation binding//nucleic acid binding transcription factor activity//zinc ion binding//metal ion binding	COL2; zinc finger protein CONSTANS-LIKE 2	http://www.genome.jp/dbget-bin/www_bget?ath:AT3G02380	COL2	Zinc finger protein CONSTANS-LIKE 2 [Source:UniProtKB/Swiss-Prot;Acc:Q96502]
AT5G47550	5	-	19286450	19286995	546	68	526	5.64123	45.9578	5.64123	45.9578	3.34565	23.1013	-2.7876	1.0559e-05	0.00011808	DOWN	GO:0050896//GO:0006950//GO:0006952//GO:0008150	response to stimulus//response to stress//defense response//biological_process	GO:0044464//GO:0005623//GO:0030312//GO:0005618//GO:0071944//GO:0005576//GO:0005575	cell part//cell//external encapsulating structure//cell wall//cell periphery//extracellular region//cellular_component	GO:0004869//GO:0004857//GO:0061135//GO:0061134//GO:0030234//GO:0098772//GO:0030414//GO:0003674//GO:0004866	cysteine-type endopeptidase inhibitor activity//enzyme inhibitor activity//endopeptidase regulator activity//peptidase regulator activity//enzyme regulator activity//molecular function regulator//peptidase inhibitor activity//molecular_function//endopeptidase inhibitor activity	cysteine proteinase inhibitor 5	http://www.genome.jp/dbget-bin/www_bget?ath:AT5G47550	CYS5	Cysteine proteinase inhibitor 5 [Source:UniProtKB/Swiss-Prot;Acc:Q41916]
AT5G27660	5	-	9789468	9792299	1718	63	486	1.66102	13.4952	1.66102	13.4952	3.09965	21.3446	-2.7837	2.3166e-05	0.00023934	DOWN	GO:0006508//GO:0071704//GO:0019538//GO:0043170//GO:0008150//GO:0044238//GO:0008152	proteolysis//organic substance metabolic process//protein metabolic process//macromolecule metabolic process//biological_process//primary metabolic process//metabolic process	--	--	GO:0003824//GO:0005488//GO:0004252//GO:0005515//GO:0017171//GO:0003674//GO:0016787//GO:0008233//GO:0004175//GO:0070011//GO:0008236	catalytic activity//binding//serine-type endopeptidase activity//protein binding//serine hydrolase activity//molecular_function//hydrolase activity//peptidase activity//endopeptidase activity//peptidase activity, acting on L-amino acid peptides//serine-type peptidase activity	Trypsin family protein with PDZ domain; K01362 [EC:3.4.21.-]	http://www.genome.jp/dbget-bin/www_bget?ath:AT5G27660	DEGP14	Trypsin family protein with PDZ domain [Source:TAIR;Acc:AT5G27660]
AT2G29370	2	+	12606059	12607618	1062	64	493	2.72969	22.1457	2.72969	22.1457	3.14885	21.652	-2.7816	2.0358e-05	0.00021373	DOWN	GO:0044710//GO:0008150//GO:1902578//GO:0051234//GO:0051179//GO:0044765//GO:0006810//GO:0015851//GO:0008152//GO:0044699//GO:0006863//GO:0071702//GO:0071705//GO:0055114	single-organism metabolic process//biological_process//single-organism localization//establishment of localization//localization//single-organism transport//transport//nucleobase transport//metabolic process//single-organism process//purine nucleobase transport//organic substance transport//nitrogen compound transport//oxidation-reduction process	GO:0005575	cellular_component	GO:0003674//GO:0003824//GO:0016491	molecular_function//catalytic activity//oxidoreductase activity	tropinone reductase-like protein; K08081 Tropinone reductase 1 [EC:1.1.1.206]	http://www.genome.jp/dbget-bin/www_bget?ath:AT2G29370	-	Tropinone reductase homolog At2g29370 [Source:UniProtKB/Swiss-Prot;Acc:Q9ZW20]
AT3G17790	3	+	6089605	6091231	1434	114	875	3.60091	29.1088	3.60091	29.1088	5.60889	38.429	-2.7764	1.4121e-08	2.5387e-07	DOWN	GO:0042542//GO:0042221//GO:0006873//GO:0006979//GO:0065008//GO:0030643//GO:0065007//GO:0048878//GO:0042592//GO:0050896//GO:0030320//GO:0050801//GO:0006950//GO:0010035//GO:0072506//GO:0019725//GO:0006793//GO:0044237//GO:0044763//GO:0072502//GO:0055083//GO:0072501//GO:0000302//GO:0009987//GO:0030002//GO:0008150//GO:0055082//GO:0055081//GO:0006796//GO:1901700//GO:0055062//GO:0072505//GO:0098771//GO:…	response to hydrogen peroxide//response to chemical//cellular ion homeostasis//response to oxidative stress//regulation of biological quality//cellular phosphate ion homeostasis//biological regulation//chemical homeostasis//homeostatic process//response to stimulus//cellular monovalent inorganic anion homeostasis//ion homeostasis//response to stress//response to inorganic substance//trivalent ino…	GO:0005623//GO:0044464//GO:0009986//GO:0005576//GO:0005575	cell//cell part//cell surface//extracellular region//cellular_component	GO:0003993//GO:0043167//GO:0016209//GO:0016684//GO:0003824//GO:0005488//GO:0043169//GO:0016491//GO:0004601//GO:0016791//GO:0046872//GO:0016788//GO:0003674//GO:0016787//GO:0042578	acid phosphatase activity//ion binding//antioxidant activity//oxidoreductase activity, acting on peroxide as acceptor//catalytic activity//binding//cation binding//oxidoreductase activity//peroxidase activity//phosphatase activity//metal ion binding//hydrolase activity, acting on ester bonds//molecular_function//hydrolase activity//phosphoric ester hydrolase activity	PAP17; purple acid phosphatase 17; K14379 tartrate-resistant acid phosphatase type 5 [EC:3.1.3.2]	http://www.genome.jp/dbget-bin/www_bget?ath:AT3G17790	PAP17	Purple acid phosphatase 17 [Source:UniProtKB/Swiss-Prot;Acc:Q9SCX8]
AT4G33550	4	+	16134440	16135056	617	58	444	4.54525	36.6456	4.54525	36.6456	2.85365	19.5	-2.7726	5.3937e-05	0.00051514	DOWN	--	--	--	--	--	--	bifunctional inhibitor/lipid-transfer protein/seed storage 2S albumin superfamily protein	http://www.genome.jp/dbget-bin/www_bget?ath:AT4G33550	-	Bifunctional inhibitor/lipid-transfer protein/seed storage 2S albumin superfamily protein [Source:TAIR;Acc:AT4G33550]
AT3G19550	3	-	6787241	6788292	681	587	4462	39.0434	312.571	39.0434	312.571	28.8809	195.966	-2.7624	2.116e-37	1.9743e-35	DOWN	GO:0008150//GO:0050896//GO:0006950	biological_process//response to stimulus//response to stress	--	--	--	--	hypothetical protein	http://www.genome.jp/dbget-bin/www_bget?ath:AT3G19550	-	unknown protein; FUNCTIONS IN: molecular_function unknown; INVOLVED IN: biological_process unknown; LOCATED IN: mitochondrion; EXPRESSED IN: 15 plant structures; EXPRESSED DURING: 9 growth stages; Has 36 Blast hits to 36 proteins in 8 species: Archa /.../ Bacteria - 0; Metazoa - 0; Fungi - 0; Plants - 36; Viruses - 0; Other Eukaryotes - 0 (source: NCBI BLink). [Source:TAIR;Acc:AT3G19550]
ATCG00440	Pt	-	50001	50363	363	318	2413	39.6805	317.115	39.6805	317.115	15.6459	105.976	-2.7599	5.7565e-21	2.793e-19	DOWN	GO:0044237//GO:0055114//GO:0006810//GO:0051179//GO:0019684//GO:0006091//GO:0008152//GO:0044699//GO:0015979//GO:0044710//GO:0008150//GO:0051234//GO:0009987	cellular metabolic process//oxidation-reduction process//transport//localization//photosynthesis, light reaction//generation of precursor metabolites and energy//metabolic process//single-organism process//photosynthesis//single-organism metabolic process//biological_process//establishment of localization//cellular process	GO:0005622//GO:0044424//GO:0034357//GO:0016021//GO:0042651//GO:0044435//GO:0044425//GO:0044436//GO:0044464//GO:0005623//GO:0031984//GO:0009536//GO:0009507//GO:0043226//GO:0005575//GO:0005737//GO:0016020//GO:0009579//GO:0009534//GO:0044444//GO:0055035//GO:0043231//GO:0044422//GO:0031224//GO:0043227//GO:0044446//GO:0044434//GO:0043229//GO:0009535//GO:0031976	intracellular//intracellular part//photosynthetic membrane//integral component of membrane//thylakoid membrane//plastid part//membrane part//thylakoid part//cell part//cell//organelle subcompartment//plastid//chloroplast//organelle//cellular_component//cytoplasm//membrane//thylakoid//chloroplast thylakoid//cytoplasmic part//plastid thylakoid membrane//intracellular membrane-bounded organelle//org…	GO:0016491//GO:0003954//GO:0048037//GO:0048038//GO:0005488//GO:0003824//GO:0008137//GO:0016651//GO:0050136//GO:0003674//GO:0016655	oxidoreductase activity//NADH dehydrogenase activity//cofactor binding//quinone binding//binding//catalytic activity//NADH dehydrogenase (ubiquinone) activity//oxidoreductase activity, acting on NAD(P)H//NADH dehydrogenase (quinone) activity//molecular_function//oxidoreductase activity, acting on NAD(P)H, quinone or similar compound as acceptor	ndhC; NADH dehydrogenase subunit 3; K05574 NAD(P)H-quinone oxidoreductase subunit 3 [EC:1.6.5.3]	http://www.genome.jp/dbget-bin/www_bget?ath:ArthCp027	NDHC	NAD(P)H-quinone oxidoreductase subunit 3, chloroplastic [Source:UniProtKB/Swiss-Prot;Acc:P56751]
AT5G67110	5	-	26785106	26786383	981	129	976	6.43518	51.2779	6.43518	51.2779	6.3469	42.8648	-2.7557	2.3646e-09	4.7118e-08	DOWN	GO:0032501//GO:1903506//GO:0044699//GO:0008152//GO:0009889//GO:0044238//GO:0097659//GO:0034641//GO:0034654//GO:0009059//GO:0019219//GO:0009058//GO:0010556//GO:0006807//GO:0051252//GO:0008150//GO:2000112//GO:0009987//GO:0051171//GO:2001141//GO:0006725//GO:0044249//GO:0050794//GO:0043170//GO:0019438//GO:0044271//GO:0048609//GO:0080090//GO:1901576//GO:0050789//GO:1901360//GO:0010468//GO:0006355//GO:…	multicellular organismal process//regulation of nucleic acid-templated transcription//single-organism process//metabolic process//regulation of biosynthetic process//primary metabolic process//nucleic acid-templated transcription//cellular nitrogen compound metabolic process//nucleobase-containing compound biosynthetic process//macromolecule biosynthetic process//regulation of nucleobase-containi…	GO:0005575//GO:0043227//GO:0005634//GO:0043229//GO:0043231//GO:0044424//GO:0005622//GO:0043226//GO:0005623//GO:0044464	cellular_component//membrane-bounded organelle//nucleus//intracellular organelle//intracellular membrane-bounded organelle//intracellular part//intracellular//organelle//cell//cell part	GO:0046983//GO:1901363//GO:0003700//GO:0003674//GO:0005515//GO:0001071//GO:0097159//GO:0005488//GO:0003677//GO:0003676	protein dimerization activity//heterocyclic compound binding//transcription factor activity, sequence-specific DNA binding//molecular_function//protein binding//nucleic acid binding transcription factor activity//organic cyclic compound binding//binding//DNA binding//nucleic acid binding	ALC; transcription factor ALC	http://www.genome.jp/dbget-bin/www_bget?ath:AT5G67110	ALC	Transcription factor ALC [Source:UniProtKB/Swiss-Prot;Acc:Q9FHA2]
AT2G18050	2	+	7845923	7846884	763	646	4805	39.9741	313.147	39.9741	313.147	31.7837	211.03	-2.7311	9.3343e-40	9.435e-38	DOWN	GO:0006333//GO:0022607//GO:1901700//GO:0016043//GO:0043933//GO:0009414//GO:0006325//GO:0006323//GO:0009987//GO:0001101//GO:0008150//GO:0070271//GO:0006461//GO:0034728//GO:0071840//GO:0009628//GO:0009415//GO:0006334//GO:0031497//GO:0051276//GO:0071822//GO:0044085//GO:0006996//GO:0071103//GO:0071824//GO:0006950//GO:0010035//GO:0050896//GO:0065003//GO:0034622//GO:0042221//GO:0065004	chromatin assembly or disassembly//cellular component assembly//response to oxygen-containing compound//cellular component organization//macromolecular complex subunit organization//response to water deprivation//chromatin organization//DNA packaging//cellular process//response to acid chemical//biological_process//protein complex biogenesis//protein complex assembly//nucleosome organization//cel…	GO:0000785//GO:0005575//GO:0032991//GO:0044815//GO:0043229//GO:0032993//GO:0005634//GO:0043227//GO:0044446//GO:0043234//GO:0044422//GO:0044427//GO:0043231//GO:0043228//GO:0044424//GO:0005622//GO:0043226//GO:0043232//GO:0005694//GO:0044464//GO:0000786//GO:0005623	chromatin//cellular_component//macromolecular complex//DNA packaging complex//intracellular organelle//protein-DNA complex//nucleus//membrane-bounded organelle//intracellular organelle part//protein complex//organelle part//chromosomal part//intracellular membrane-bounded organelle//non-membrane-bounded organelle//intracellular part//intracellular//organelle//intracellular non-membrane-bounded or…	GO:1901363//GO:0043566//GO:0031490//GO:0005515//GO:0003674//GO:0032403//GO:0031492//GO:0031491//GO:0003677//GO:0005488//GO:0044877//GO:0097159//GO:0003682//GO:0003676	heterocyclic compound binding//structure-specific DNA binding//chromatin DNA binding//protein binding//molecular_function//protein complex binding//nucleosomal DNA binding//nucleosome binding//DNA binding//binding//macromolecular complex binding//organic cyclic compound binding//chromatin binding//nucleic acid binding	HIS1-3; histone H1-3; K11275 histone H1/5	http://www.genome.jp/dbget-bin/www_bget?ath:AT2G18050	HIS1-3	histone H1-3 [Source:TAIR;Acc:AT2G18050]
AT4G38960	4	+	18161088	18163321	1445	90	659	3.52954	27.2188	3.52954	27.2188	4.42807	28.9425	-2.7084	1.1254e-06	1.5123e-05	DOWN	GO:0050896//GO:0050793//GO:0090304//GO:0006351//GO:0007275//GO:1901362//GO:0006139//GO:0031323//GO:0065007//GO:0010467//GO:0032774//GO:0044260//GO:0010100//GO:0046483//GO:0016070//GO:0051093//GO:0018130//GO:0048581//GO:0034645//GO:0051239//GO:0071704//GO:0009639//GO:0019222//GO:0044237//GO:0048519//GO:0080090//GO:1901576//GO:0050789//GO:1901360//GO:0010468//GO:0006355//GO:0051241//GO:0044707//GO:…	response to stimulus//regulation of developmental process//nucleic acid metabolic process//transcription, DNA-templated//multicellular organismal development//organic cyclic compound biosynthetic process//nucleobase-containing compound metabolic process//regulation of cellular metabolic process//biological regulation//gene expression//RNA biosynthetic process//cellular macromolecule metabolic pro…	GO:0043226//GO:0044464//GO:0005623//GO:0044424//GO:0005622//GO:0043227//GO:0005634//GO:0043229//GO:0043231//GO:0005575	organelle//cell part//cell//intracellular part//intracellular//membrane-bounded organelle//nucleus//intracellular organelle//intracellular membrane-bounded organelle//cellular_component	GO:0005488//GO:0043167//GO:0046872//GO:0008270//GO:0043169//GO:0046914//GO:0003674	binding//ion binding//metal ion binding//zinc ion binding//cation binding//transition metal ion binding//molecular_function	B-box type zinc finger-containing protein	http://www.genome.jp/dbget-bin/www_bget?ath:AT4G38960	BBX19	B-box zinc finger protein 19 [Source:UniProtKB/Swiss-Prot;Acc:C0SVM5]
AT1G72130	1	+	27137181	27139384	1865	69	503	1.70601	13.0981	1.70601	13.0981	3.39485	22.0912	-2.702	2.1498e-05	0.00022415	DOWN	GO:0006857//GO:0071702//GO:0071705//GO:0042886//GO:0015833//GO:0008150//GO:1902578//GO:0051234//GO:0051179//GO:0006810//GO:0044765//GO:0044699	oligopeptide transport//organic substance transport//nitrogen compound transport//amide transport//peptide transport//biological_process//single-organism localization//establishment of localization//localization//transport//single-organism transport//single-organism process	GO:0016021//GO:0044425//GO:0031224//GO:0005575//GO:0016020	integral component of membrane//membrane part//intrinsic component of membrane//cellular_component//membrane	GO:0005215//GO:0003674	transporter activity//molecular_function	putative peptide/nitrate transporter	http://www.genome.jp/dbget-bin/www_bget?ath:AT1G72130	NPF5.11	Protein NRT1/ PTR FAMILY 5.11 [Source:UniProtKB/Swiss-Prot;Acc:Q8RX67]
AT2G30140	2	+	12872134	12873820	1563	242	1764	7.01765	53.8746	7.01765	53.8746	11.9066	77.4729	-2.7019	1.7701e-15	5.9861e-14	DOWN	GO:0007275//GO:0050793//GO:0032787//GO:0065007//GO:0005996//GO:0043436//GO:0019752//GO:0048831//GO:0006082//GO:0044237//GO:0006063//GO:0071704//GO:0044702//GO:0051239//GO:0050789//GO:1901576//GO:0019585//GO:0009791//GO:0009908//GO:0044723//GO:0090567//GO:0044707//GO:0044767//GO:0009909//GO:0022414//GO:0003006//GO:0009987//GO:0008150//GO:2000026//GO:0044281//GO:0044710//GO:0009813//GO:0005975//GO:…	multicellular organismal development//regulation of developmental process//monocarboxylic acid metabolic process//biological regulation//monosaccharide metabolic process//oxoacid metabolic process//carboxylic acid metabolic process//regulation of shoot system development//organic acid metabolic process//cellular metabolic process//uronic acid metabolic process//organic substance metabolic process…	GO:0043226//GO:0044464//GO:0005623//GO:0005829//GO:0044424//GO:0005622//GO:0043229//GO:0005634//GO:0043227//GO:0043231//GO:0044444//GO:0005737//GO:0005575	organelle//cell part//cell//cytosol//intracellular part//intracellular//intracellular organelle//nucleus//membrane-bounded organelle//intracellular membrane-bounded organelle//cytoplasmic part//cytoplasm//cellular_component	GO:0046527//GO:0003824//GO:0016758//GO:0008194//GO:0080043//GO:0080044//GO:0035251//GO:0003674//GO:0016740//GO:0016757	glucosyltransferase activity//catalytic activity//transferase activity, transferring hexosyl groups//UDP-glycosyltransferase activity//quercetin 3-O-glucosyltransferase activity//quercetin 7-O-glucosyltransferase activity//UDP-glucosyltransferase activity//molecular_function//transferase activity//transferase activity, transferring glycosyl groups	UDP-glycosyltransferase 87A2	http://www.genome.jp/dbget-bin/www_bget?ath:AT2G30140	UGT87A2	UDP-glycosyltransferase 87A2 [Source:UniProtKB/Swiss-Prot;Acc:O64733]
AT1G10370	1	-	3397081	3398358	962	118	860	5.55602	42.6471	5.55602	42.6471	5.80569	37.7702	-2.7017	2.7726e-08	4.7456e-07	DOWN	GO:0009314//GO:0006807//GO:0009651//GO:0009636//GO:0009404//GO:0044710//GO:0048513//GO:0009987//GO:0001101//GO:0008150//GO:1901698//GO:0044763//GO:0032502//GO:1901564//GO:0048528//GO:0040008//GO:0006970//GO:0009628//GO:0009415//GO:0048583//GO:0032501//GO:0043434//GO:0008152//GO:0009416//GO:0044699//GO:0009407//GO:0034641//GO:0048731//GO:0006575//GO:0080167//GO:0048527//GO:0048856//GO:0009640//GO:…	response to radiation//nitrogen compound metabolic process//response to salt stress//response to toxic substance//toxin metabolic process//single-organism metabolic process//organ development//cellular process//response to acid chemical//biological_process//response to nitrogen compound//single-organism cellular process//developmental process//organonitrogen compound metabolic process//post-embry…	GO:0043227//GO:0043229//GO:0043231//GO:0044444//GO:0005737//GO:0005575//GO:0043226//GO:0009507//GO:0009536//GO:0005623//GO:0044464//GO:0005829//GO:0044424//GO:0005622	membrane-bounded organelle//intracellular organelle//intracellular membrane-bounded organelle//cytoplasmic part//cytoplasm//cellular_component//organelle//chloroplast//plastid//cell//cell part//cytosol//intracellular part//intracellular	GO:0003674//GO:0004364//GO:0005515//GO:0016740//GO:0016765//GO:0003824//GO:0005488	molecular_function//glutathione transferase activity//protein binding//transferase activity//transferase activity, transferring alkyl or aryl (other than methyl) groups//catalytic activity//binding	ERD9; glutathione S-transferase U17; K00799 glutathione S-transferase [EC:2.5.1.18]	http://www.genome.jp/dbget-bin/www_bget?ath:AT1G10370	GSTU17	Glutathione S-transferase U17 [Source:UniProtKB/Swiss-Prot;Acc:Q9FUS8]
AT5G65040	5	-	25977621	25978417	652	258	1870	17.9238	136.823	17.9238	136.823	12.6938	82.1283	-2.6938	2.8183e-16	1.0154e-14	DOWN	GO:0008150	biological_process	GO:0005575	cellular_component	--	--	hypothetical protein	http://www.genome.jp/dbget-bin/www_bget?ath:AT5G65040	-	Protein of unknown function (DUF581) [Source:TAIR;Acc:AT5G65040]
AT4G18830	4	+	10337205	10338612	1408	47	340	1.512	11.5197	1.512	11.5197	2.31244	14.9324	-2.691	0.00048912	0.0037708	DOWN	GO:0044260//GO:0016070//GO:0051172//GO:0046483//GO:0018130//GO:0090304//GO:0006139//GO:1901362//GO:0007275//GO:0006351//GO:0065007//GO:0031323//GO:0032774//GO:0009890//GO:0010467//GO:0010558//GO:0060255//GO:0044707//GO:0031326//GO:1902679//GO:0044767//GO:0048523//GO:0071704//GO:0034645//GO:0044237//GO:0019222//GO:0010468//GO:1901360//GO:0050789//GO:0010629//GO:1903507//GO:1901576//GO:0048519//GO:…	cellular macromolecule metabolic process//RNA metabolic process//negative regulation of nitrogen compound metabolic process//heterocycle metabolic process//heterocycle biosynthetic process//nucleic acid metabolic process//nucleobase-containing compound metabolic process//organic cyclic compound biosynthetic process//multicellular organismal development//transcription, DNA-templated//biological re…	GO:0005938//GO:0044464//GO:0005730//GO:0005623//GO:0043232//GO:0043226//GO:0031981//GO:0044428//GO:0005622//GO:0044424//GO:0030863//GO:0031974//GO:0043231//GO:0043228//GO:0044448//GO:0044422//GO:0043233//GO:0005856//GO:0043227//GO:0044446//GO:0043229//GO:0005634//GO:0071944//GO:0005737//GO:0005575//GO:0070013//GO:0044444	cell cortex//cell part//nucleolus//cell//intracellular non-membrane-bounded organelle//organelle//nuclear lumen//nuclear part//intracellular//intracellular part//cortical cytoskeleton//membrane-enclosed lumen//intracellular membrane-bounded organelle//non-membrane-bounded organelle//cell cortex part//organelle part//organelle lumen//cytoskeleton//membrane-bounded organelle//intracellular organell…	--	--	OFP5; ovate family protein 5	http://www.genome.jp/dbget-bin/www_bget?ath:AT4G18830	OFP5	Transcription repressor OFP5 [Source:UniProtKB/Swiss-Prot;Acc:Q8VZN1]
AT2G48020	2	+	19644100	19647180	1765	615	4404	15.8458	119.507	15.8458	119.507	30.2585	193.419	-2.6763	5.9554e-36	5.4449e-34	DOWN	GO:0046323//GO:0000041//GO:0006812//GO:0070838//GO:0008643//GO:0006829//GO:0008645//GO:0071702//GO:0015749//GO:0006811//GO:0055085//GO:0034219//GO:0030001//GO:0044763//GO:1902578//GO:0008150//GO:0051234//GO:0009987//GO:0015758//GO:0035428//GO:0015992//GO:0006818//GO:0072511//GO:0006810//GO:0044765//GO:0051179//GO:0015672//GO:0044699	glucose import//transition metal ion transport//cation transport//divalent metal ion transport//carbohydrate transport//zinc II ion transport//hexose transport//organic substance transport//monosaccharide transport//ion transport//transmembrane transport//carbohydrate transmembrane transport//metal ion transport//single-organism cellular process//single-organism localization//biological_process//…	GO:0044464//GO:0044459//GO:0005623//GO:0009536//GO:0009507//GO:0043226//GO:0098805//GO:0009705//GO:0005622//GO:0044424//GO:0005887//GO:0005886//GO:0016021//GO:0098588//GO:0044425//GO:0044422//GO:0044437//GO:0005773//GO:0043231//GO:0031226//GO:0031224//GO:0043229//GO:0043227//GO:0044446//GO:0005774//GO:0071944//GO:0031090//GO:0016020//GO:0005575//GO:0005737//GO:0000325//GO:0044444	cell part//plasma membrane part//cell//plastid//chloroplast//organelle//whole membrane//plant-type vacuole membrane//intracellular//intracellular part//integral component of plasma membrane//plasma membrane//integral component of membrane//bounding membrane of organelle//membrane part//organelle part//vacuolar part//vacuole//intracellular membrane-bounded organelle//intrinsic component of plasma …	GO:0005355//GO:0005215//GO:1901476//GO:0015294//GO:0022804//GO:0005402//GO:0015295//GO:0015149//GO:0051119//GO:0022892//GO:0015291//GO:0015293//GO:0015075//GO:0008324//GO:0005351//GO:0015144//GO:0003674//GO:0022857//GO:0015145//GO:0022891	glucose transmembrane transporter activity//transporter activity//carbohydrate transporter activity//solute:cation symporter activity//active transmembrane transporter activity//cation:sugar symporter activity//solute:proton symporter activity//hexose transmembrane transporter activity//sugar transmembrane transporter activity//substrate-specific transporter activity//secondary active transmembra…	sugar transporter ERD6-like 7	http://www.genome.jp/dbget-bin/www_bget?ath:AT2G48020	-	Sugar transporter ERD6-like 7 [Source:UniProtKB/Swiss-Prot;Acc:P93051]
AT1G69160	1	+	26000214	26001588	1375	226	1594	7.44497	55.3034	7.44497	55.3034	11.1194	70.0067	-2.6544	6.2528e-14	1.925e-12	DOWN	GO:0008150	biological_process	--	--	--	--	hypothetical protein	http://www.genome.jp/dbget-bin/www_bget?ath:AT1G69160	-	unknown protein; BEST Arabidopsis thaliana protein match is: unknown protein (TAIR:AT3G13980.1); Has 173 Blast hits to 172 proteins in 54 species: Archae - 0; Bacteria - 0; Metazoa - 25; Fungi - 33; Plants - 84; Viruses - 2; Other Eukaryotes - 29 (s /.../ NCBI BLink). [Source:TAIR;Acc:AT1G69160]
AT2G34790	2	-	14673840	14677270	1790	151	1060	3.82104	28.25	3.82104	28.25	7.42932	46.554	-2.6476	9.9014e-10	2.0565e-08	DOWN	GO:0071822//GO:0030041//GO:0008064//GO:0048364//GO:0044702//GO:0051493//GO:0071554//GO:0009888//GO:0006996//GO:0008154//GO:0043623//GO:0048284//GO:0044085//GO:0090066//GO:0050789//GO:0055114//GO:0010154//GO:0044707//GO:0030036//GO:0051495//GO:0032970//GO:0051258//GO:0043254//GO:0009791//GO:0003006//GO:0022414//GO:0051130//GO:0048522//GO:0033043//GO:0010638//GO:0044767//GO:0048518//GO:0031334//GO:…	protein complex subunit organization//actin filament polymerization//regulation of actin polymerization or depolymerization//root development//single organism reproductive process//regulation of cytoskeleton organization//cell wall organization or biogenesis//tissue development//organelle organization//actin polymerization or depolymerization//cellular protein complex assembly//organelle fusion//…	GO:0009506//GO:0005618//GO:0030312//GO:0044464//GO:0005623//GO:0055044//GO:0005575//GO:0030054//GO:0071944//GO:0005911	plasmodesma//cell wall//external encapsulating structure//cell part//cell//symplast//cellular_component//cell junction//cell periphery//cell-cell junction	GO:0050662//GO:0016614//GO:0008762//GO:0016491//GO:0048037//GO:0005488//GO:0003824//GO:0097159//GO:0036094//GO:0043168//GO:0000166//GO:0043167//GO:1901363//GO:1901265//GO:0050660//GO:0016616//GO:0003674	coenzyme binding//oxidoreductase activity, acting on CH-OH group of donors//UDP-N-acetylmuramate dehydrogenase activity//oxidoreductase activity//cofactor binding//binding//catalytic activity//organic cyclic compound binding//small molecule binding//anion binding//nucleotide binding//ion binding//heterocyclic compound binding//nucleoside phosphate binding//flavin adenine dinucleotide binding//oxi…	MEE23; protein MATERNAL EFFECT EMBRYO ARREST 23	http://www.genome.jp/dbget-bin/www_bget?ath:AT2G34790	MEE23	FAD-binding Berberine family protein [Source:TAIR;Acc:AT2G34790]
AT3G48020	3	+	17724590	17725198	609	120	831	8.92527	65.0953	8.92527	65.0953	5.90409	36.4966	-2.628	6.9572e-08	1.1232e-06	DOWN	GO:0008150	biological_process	--	--	--	--	hypothetical protein	http://www.genome.jp/dbget-bin/www_bget?ath:AT3G48020	-	unknown protein; FUNCTIONS IN: molecular_function unknown; INVOLVED IN: biological_process unknown; LOCATED IN: chloroplast; EXPRESSED IN: 11 plant structures; EXPRESSED DURING: LP.04 four leaves visible, 4 anthesis; BEST Arabidopsis thaliana protei /.../h is: unknown protein (TAIR:AT5G62865.1); Has 82 Blast hits to 82 proteins in 12 species: Archae - 0; Bacteria - 0; Metazoa - 0; Fungi - 0; Plan…
AT4G09820	4	+	6182023	6186493	1833	72	491	1.77921	12.7787	1.77921	12.7787	3.54246	21.5642	-2.6058	3.649e-05	0.0003616	DOWN	GO:0050794//GO:0018958//GO:0043170//GO:0019438//GO:0009699//GO:0044271//GO:0061458//GO:0032502//GO:0044763//GO:0006725//GO:0046189//GO:1900376//GO:0044249//GO:0043455//GO:0009813//GO:0044710//GO:0044711//GO:0008150//GO:0009987//GO:0006807//GO:2000029//GO:0048869//GO:0009058//GO:0048608//GO:0009059//GO:0030154//GO:0097659//GO:0048731//GO:0009812//GO:0034641//GO:0010026//GO:0034654//GO:0048856//GO:…	regulation of cellular process//phenol-containing compound metabolic process//macromolecule metabolic process//aromatic compound biosynthetic process//phenylpropanoid biosynthetic process//cellular nitrogen compound biosynthetic process//reproductive system development//developmental process//single-organism cellular process//cellular aromatic compound metabolic process//phenol-containing compoun…	GO:0043231//GO:0043227//GO:0005634//GO:0043229//GO:0005575//GO:0044464//GO:0005623//GO:0043226//GO:0044424//GO:0005622	intracellular membrane-bounded organelle//membrane-bounded organelle//nucleus//intracellular organelle//cellular_component//cell part//cell//organelle//intracellular part//intracellular	GO:0044212//GO:0000976//GO:0003674//GO:0005515//GO:0003700//GO:0001067//GO:1901363//GO:0046983//GO:0003676//GO:0005488//GO:0043565//GO:0003677//GO:0097159//GO:0001071//GO:0000975	transcription regulatory region DNA binding//transcription regulatory region sequence-specific DNA binding//molecular_function//protein binding//transcription factor activity, sequence-specific DNA binding//regulatory region nucleic acid binding//heterocyclic compound binding//protein dimerization activity//nucleic acid binding//binding//sequence-specific DNA binding//DNA binding//organic cyclic …	TT8; transcription factor TT8	http://www.genome.jp/dbget-bin/www_bget?ath:AT4G09820	TT8	Transcription factor TT8 [Source:UniProtKB/Swiss-Prot;Acc:Q9FT81]
AT2G02120	2	+	538250	539055	516	75	510	6.58368	47.1505	6.58368	47.1505	3.69006	22.3986	-2.6017	2.6145e-05	0.00026769	DOWN	GO:0031640//GO:0035821//GO:0008150//GO:0043207//GO:0044364//GO:0009607//GO:0006952//GO:0001906//GO:0051707//GO:0006950//GO:0050832//GO:0065007//GO:0098542//GO:0009605//GO:0050896//GO:0009620//GO:0051704//GO:0065008	killing of cells of other organism//modification of morphology or physiology of other organism//biological_process//response to external biotic stimulus//disruption of cells of other organism//response to biotic stimulus//defense response//cell killing//response to other organism//response to stress//defense response to fungus//biological regulation//defense response to other organism//response t…	GO:0005575//GO:0005576	cellular_component//extracellular region	--	--	PDF2.1; defensin-like protein 4	http://www.genome.jp/dbget-bin/www_bget?ath:AT2G02120	PDF2.1	Defensin-like protein 4 [Source:UniProtKB/Swiss-Prot;Acc:Q41914]
AT2G14210	2	+	6018558	6023863	1096	162	1095	6.69517	47.6617	6.69517	47.6617	7.97053	48.0912	-2.593	7.6745e-10	1.6124e-08	DOWN	GO:0048528//GO:0071249//GO:0044249//GO:0006725//GO:1901698//GO:2001141//GO:0051171//GO:0032502//GO:0044271//GO:0019438//GO:0050794//GO:0043170//GO:0006807//GO:0001101//GO:0051716//GO:0009987//GO:0051252//GO:2000112//GO:0008150//GO:0048513//GO:0009059//GO:0070887//GO:0048569//GO:1901700//GO:0010556//GO:0009058//GO:1901701//GO:0019219//GO:0044699//GO:1903506//GO:0009889//GO:0008152//GO:0044238//GO:…	post-embryonic root development//cellular response to nitrate//cellular biosynthetic process//cellular aromatic compound metabolic process//response to nitrogen compound//regulation of RNA biosynthetic process//regulation of nitrogen compound metabolic process//developmental process//cellular nitrogen compound biosynthetic process//aromatic compound biosynthetic process//regulation of cellular pr…	GO:0043231//GO:0043229//GO:0005634//GO:0043227//GO:0005575//GO:0005623//GO:0044464//GO:0043226//GO:0005622//GO:0044424	intracellular membrane-bounded organelle//intracellular organelle//nucleus//membrane-bounded organelle//cellular_component//cell//cell part//organelle//intracellular//intracellular part	GO:0005515//GO:0003674//GO:0003700//GO:0046983//GO:1901363//GO:0003676//GO:0097159//GO:0005488//GO:0003677//GO:0008134//GO:0001071	protein binding//molecular_function//transcription factor activity, sequence-specific DNA binding//protein dimerization activity//heterocyclic compound binding//nucleic acid binding//organic cyclic compound binding//binding//DNA binding//transcription factor binding//nucleic acid binding transcription factor activity	AGL44; protein agamous-like 44; K09264 MADS-box transcription factor, plant	http://www.genome.jp/dbget-bin/www_bget?ath:AT2G14210	ANR1	MADS-box transcription factor ANR1 [Source:UniProtKB/Swiss-Prot;Acc:Q9SI38]
AT1G69600	1	+	26182470	26183198	729	94	628	5.8406	41.0959	5.8406	41.0959	4.62487	27.5811	-2.5762	3.4105e-06	4.1955e-05	DOWN	GO:0046483//GO:0016070//GO:0042221//GO:0018130//GO:0044260//GO:0031325//GO:0009891//GO:0031323//GO:0065007//GO:0010467//GO:0032774//GO:0048518//GO:0050896//GO:0010557//GO:0090304//GO:0045893//GO:0006351//GO:1901362//GO:0006139//GO:0031326//GO:0048522//GO:0031328//GO:0051173//GO:0060255//GO:0006950//GO:0010035//GO:0080090//GO:1901576//GO:0050789//GO:0010468//GO:1901360//GO:0006355//GO:0045935//GO:…	heterocycle metabolic process//RNA metabolic process//response to chemical//heterocycle biosynthetic process//cellular macromolecule metabolic process//positive regulation of cellular metabolic process//positive regulation of biosynthetic process//regulation of cellular metabolic process//biological regulation//gene expression//RNA biosynthetic process//positive regulation of biological process//…	GO:0005623//GO:0044464//GO:0043226//GO:0044424//GO:0005622//GO:0043231//GO:0043227//GO:0005634//GO:0043229//GO:0005575	cell//cell part//organelle//intracellular part//intracellular//intracellular membrane-bounded organelle//membrane-bounded organelle//nucleus//intracellular organelle//cellular_component	GO:0003676//GO:0043167//GO:0097159//GO:0005488//GO:0003677//GO:0043169//GO:0001071//GO:0042803//GO:0046872//GO:0003674//GO:0005515//GO:0042802//GO:0003700//GO:0046983//GO:1901363	nucleic acid binding//ion binding//organic cyclic compound binding//binding//DNA binding//cation binding//nucleic acid binding transcription factor activity//protein homodimerization activity//metal ion binding//molecular_function//protein binding//identical protein binding//transcription factor activity, sequence-specific DNA binding//protein dimerization activity//heterocyclic compound binding	ZFHD1; transcriptional factor ZFHD1	http://www.genome.jp/dbget-bin/www_bget?ath:AT1G69600	ZHD11	Zinc-finger homeodomain protein 11 [Source:UniProtKB/Swiss-Prot;Acc:Q9SEZ1]
AT4G05110	4	-	2626405	2628830	1424	126	838	4.00791	28.0737	4.00791	28.0737	6.1993	36.804	-2.5697	8.3829e-08	1.3344e-06	DOWN	GO:0015858//GO:0044763//GO:0055085//GO:1901642//GO:1902578//GO:0008150//GO:0051234//GO:0009987//GO:0044765//GO:0006810//GO:0051179//GO:1901264//GO:0044699//GO:0071702//GO:0071705//GO:0015931	nucleoside transport//single-organism cellular process//transmembrane transport//nucleoside transmembrane transport//single-organism localization//biological_process//establishment of localization//cellular process//single-organism transport//transport//localization//carbohydrate derivative transport//single-organism process//organic substance transport//nitrogen compound transport//nucleobase-co…	GO:0031224//GO:0071944//GO:0016020//GO:0005575//GO:0005623//GO:0044464//GO:0016021//GO:0005886//GO:0044425	intrinsic component of membrane//cell periphery//membrane//cellular_component//cell//cell part//integral component of membrane//plasma membrane//membrane part	GO:0003674//GO:0022857//GO:0005337//GO:0015932//GO:0022891//GO:0005215//GO:0022892//GO:1901505	molecular_function//transmembrane transporter activity//nucleoside transmembrane transporter activity//nucleobase-containing compound transmembrane transporter activity//substrate-specific transmembrane transporter activity//transporter activity//substrate-specific transporter activity//carbohydrate derivative transporter activity	ENT6; equilibrative nucleoside transporter 6; K15014 solute carrier family 29 (equilibrative nucleoside transporter), member 1/2/3	http://www.genome.jp/dbget-bin/www_bget?ath:AT4G05110	ENT6	Equilibrative nucleotide transporter 6 [Source:UniProtKB/Swiss-Prot;Acc:Q944N8]
AT1G16730	1	-	5726368	5727312	858	245	1626	12.9341	90.4064	12.9341	90.4064	12.0542	71.4121	-2.5666	8.6317e-14	2.6395e-12	DOWN	GO:0016043//GO:0071806//GO:0033365//GO:0051179//GO:1901575//GO:0006631//GO:0044765//GO:0006796//GO:0006810//GO:0019395//GO:0046165//GO:0017038//GO:1902589//GO:0009058//GO:0072663//GO:0046173//GO:0016054//GO:0044238//GO:0008152//GO:0044699//GO:0016482//GO:0019751//GO:0033036//GO:0072594//GO:0043647//GO:0006625//GO:0044763//GO:0030258//GO:0043574//GO:0044255//GO:0055085//GO:0071840//GO:0046395//GO:…	cellular component organization//protein transmembrane transport//protein localization to organelle//localization//organic substance catabolic process//fatty acid metabolic process//single-organism transport//phosphate-containing compound metabolic process//transport//fatty acid oxidation//alcohol biosynthetic process//protein import//single-organism organelle organization//biosynthetic process//…	GO:0005737//GO:0005575//GO:0005777//GO:0044444//GO:0043231//GO:0043229//GO:0043227//GO:0042579//GO:0044424//GO:0005622//GO:0005623//GO:0044464//GO:0043226	cytoplasm//cellular_component//peroxisome//cytoplasmic part//intracellular membrane-bounded organelle//intracellular organelle//membrane-bounded organelle//microbody//intracellular part//intracellular//cell//cell part//organelle	--	--	UP6; hypothetical protein	http://www.genome.jp/dbget-bin/www_bget?ath:AT1G16730	UP6	unknown protein 6 [Source:TAIR;Acc:AT1G16730]
AT4G10310	4	+	6391984	6395877	1755	85	563	2.19381	15.3037	2.19381	15.3037	4.18207	24.7263	-2.5638	1.1466e-05	0.00012697	DOWN	GO:0098655//GO:0055080//GO:0071804//GO:0006810//GO:0044765//GO:0051179//GO:0015672//GO:0044699//GO:0006814//GO:0055085//GO:0009628//GO:0006970//GO:0098660//GO:0030001//GO:0044763//GO:1902578//GO:0008150//GO:0071805//GO:0051234//GO:0009987//GO:0055082//GO:0009651//GO:0050801//GO:0019725//GO:0006950//GO:0034220//GO:0006811//GO:0030003//GO:0098662//GO:0006813//GO:0065008//GO:0006873//GO:0006812//GO:…	cation transmembrane transport//cation homeostasis//cellular potassium ion transport//transport//single-organism transport//localization//monovalent inorganic cation transport//single-organism process//sodium ion transport//transmembrane transport//response to abiotic stimulus//response to osmotic stress//inorganic ion transmembrane transport//metal ion transport//single-organism cellular process…	GO:0016020//GO:0005575//GO:0031224//GO:0071944//GO:0005886//GO:0016021//GO:0044425//GO:0044464//GO:0005623	membrane//cellular_component//intrinsic component of membrane//cell periphery//plasma membrane//integral component of membrane//membrane part//cell part//cell	GO:0022891//GO:0003674//GO:0022890//GO:0022857//GO:0022892//GO:0015075//GO:0008324//GO:0015079//GO:0005215//GO:0046873//GO:0015077	substrate-specific transmembrane transporter activity//molecular_function//inorganic cation transmembrane transporter activity//transmembrane transporter activity//substrate-specific transporter activity//ion transmembrane transporter activity//cation transmembrane transporter activity//potassium ion transmembrane transporter activity//transporter activity//metal ion transmembrane transporter act…	HKT1; sodium transporter HKT1	http://www.genome.jp/dbget-bin/www_bget?ath:AT4G10310	HKT1	Sodium transporter HKT1 [Source:UniProtKB/Swiss-Prot;Acc:Q84TI7]
AT4G14020	4	-	8095215	8095736	522	125	825	10.8467	75.3962	10.8467	75.3962	6.1501	36.2331	-2.5586	1.1195e-07	1.7574e-06	DOWN	GO:0008150	biological_process	--	--	--	--	Rapid alkalinization factor (RALF) family protein	http://www.genome.jp/dbget-bin/www_bget?ath:AT4G14020	-	Rapid alkalinization factor (RALF) family protein [Source:TAIR;Acc:AT4G14020]
AT5G24240	5	-	8230942	8234150	2380	69	451	1.3132	9.03994	1.3132	9.03994	3.39485	19.8074	-2.5446	9.1137e-05	0.00083746	DOWN	--	--	GO:0005575//GO:0005737//GO:0005777//GO:0044444//GO:0043231//GO:0043229//GO:0043227//GO:0042579//GO:0044424//GO:0005622//GO:0005623//GO:0044464//GO:0043226	cellular_component//cytoplasm//peroxisome//cytoplasmic part//intracellular membrane-bounded organelle//intracellular organelle//membrane-bounded organelle//microbody//intracellular part//intracellular//cell//cell part//organelle	GO:0032550//GO:0016301//GO:0016740//GO:0016772//GO:1901363//GO:1901265//GO:0017076//GO:0005515//GO:0003674//GO:0005524//GO:0004430//GO:0001883//GO:0001882//GO:0032553//GO:0035639//GO:0032555//GO:0097367//GO:0043167//GO:0043168//GO:0036094//GO:0032549//GO:0000166//GO:0030554//GO:0032559//GO:0097159//GO:0005488//GO:0003824//GO:0016773//GO:0052742	purine ribonucleoside binding//kinase activity//transferase activity//transferase activity, transferring phosphorus-containing groups//heterocyclic compound binding//nucleoside phosphate binding//purine nucleotide binding//protein binding//molecular_function//ATP binding//1-phosphatidylinositol 4-kinase activity//purine nucleoside binding//nucleoside binding//ribonucleotide binding//purine ribonu…	phosphatidylinositol 3- and 4-kinase / ubiquitin family protein	http://www.genome.jp/dbget-bin/www_bget?ath:AT5G24240	PI4KG3	Phosphatidylinositol 4-kinase gamma 3 [Source:UniProtKB/Swiss-Prot;Acc:Q9FNF8]
AT2G32487	2	+	13791887	13793177	518	278	1813	24.3093	166.968	24.3093	166.968	13.6778	79.6249	-2.5414	4.4708e-15	1.4763e-13	DOWN	GO:0008150	biological_process	--	--	GO:0003674	molecular_function	hypothetical protein	http://www.genome.jp/dbget-bin/www_bget?ath:AT2G32487	-	unknown protein; FUNCTIONS IN: molecular_function unknown; INVOLVED IN: biological_process unknown; LOCATED IN: endomembrane system; Has 1 Blast hits to 1 proteins in 1 species: Archae - 0; Bacteria - 0; Metazoa - 0; Fungi - 0; Plants - 1; Viruses - /.../her Eukaryotes - 0 (source: NCBI BLink). [Source:TAIR;Acc:AT2G32487]
AT1G49475	1	+	18312920	18314016	904	73	471	3.65773	24.8553	3.65773	24.8553	3.59166	20.6858	-2.5259	6.7509e-05	0.00063575	DOWN	GO:0031326//GO:0060255//GO:0006355//GO:1901360//GO:0010468//GO:0050789//GO:0080090//GO:1901576//GO:0044237//GO:0019222//GO:0071704//GO:0034645//GO:0018130//GO:0046483//GO:0016070//GO:0044260//GO:0032774//GO:0010467//GO:0065007//GO:0031323//GO:0006139//GO:1901362//GO:0006351//GO:0090304//GO:0009059//GO:0010556//GO:0009058//GO:0019219//GO:1903506//GO:0009889//GO:0044238//GO:0008152//GO:0034654//GO:…	regulation of cellular biosynthetic process//regulation of macromolecule metabolic process//regulation of transcription, DNA-templated//organic cyclic compound metabolic process//regulation of gene expression//regulation of biological process//regulation of primary metabolic process//organic substance biosynthetic process//cellular metabolic process//regulation of metabolic process//organic subst…	GO:0005622//GO:0044424//GO:0005623//GO:0044464//GO:0043226//GO:0005575//GO:0043231//GO:0043229//GO:0005634//GO:0043227	intracellular//intracellular part//cell//cell part//organelle//cellular_component//intracellular membrane-bounded organelle//intracellular organelle//nucleus//membrane-bounded organelle	GO:0003676//GO:0097159//GO:0005488//GO:0003677//GO:1901363//GO:0003674	nucleic acid binding//organic cyclic compound binding//binding//DNA binding//heterocyclic compound binding//molecular_function	B3 domain-containing protein	http://www.genome.jp/dbget-bin/www_bget?ath:AT1G49475	-	B3 domain-containing protein At1g49475 [Source:UniProtKB/Swiss-Prot;Acc:Q9XIB4]
AT5G10930	5	-	3445366	3447114	1749	848	5471	21.9616	149.225	21.9616	149.225	41.7223	240.28	-2.5258	5.1449e-42	5.6053e-40	DOWN	GO:0071704//GO:0044237//GO:0006793//GO:0050789//GO:0019538//GO:0043412//GO:0044260//GO:0006464//GO:0050896//GO:0023052//GO:0065007//GO:0036211//GO:0006468//GO:0007165//GO:0006796//GO:0044267//GO:0044700//GO:0044238//GO:0008152//GO:0044699//GO:0043170//GO:0050794//GO:0044763//GO:0007154//GO:0016310//GO:0008150//GO:0009987//GO:0051716	organic substance metabolic process//cellular metabolic process//phosphorus metabolic process//regulation of biological process//protein metabolic process//macromolecule modification//cellular macromolecule metabolic process//cellular protein modification process//response to stimulus//signaling//biological regulation//protein modification process//protein phosphorylation//signal transduction//ph…	--	--	GO:0004674//GO:0032553//GO:0035639//GO:0001882//GO:0030554//GO:0032549//GO:0043168//GO:0036094//GO:0000166//GO:0032555//GO:0097367//GO:0043167//GO:0005488//GO:0003824//GO:0016773//GO:0097159//GO:0032559//GO:1901363//GO:1901265//GO:0016772//GO:0032550//GO:0016301//GO:0016740//GO:0004672//GO:0005524//GO:0003674//GO:0017076//GO:0001883	protein serine/threonine kinase activity//ribonucleotide binding//purine ribonucleoside triphosphate binding//nucleoside binding//adenyl nucleotide binding//ribonucleoside binding//anion binding//small molecule binding//nucleotide binding//purine ribonucleotide binding//carbohydrate derivative binding//ion binding//binding//catalytic activity//phosphotransferase activity, alcohol group as accepto…	CIPK5; CBL-interacting protein kinase 5	http://www.genome.jp/dbget-bin/www_bget?ath:AT5G10930	CIPK5	CBL-interacting serine/threonine-protein kinase 5 [Source:UniProtKB/Swiss-Prot;Acc:Q9LEU7]
AT2G35950	2	+	15104761	15106088	967	75	482	3.51311	23.7786	3.51311	23.7786	3.69006	21.1689	-2.5202	5.6532e-05	0.00053908	DOWN	GO:0044699//GO:0032501//GO:0048856//GO:0009553//GO:0032502//GO:0048229//GO:0008150//GO:0044767//GO:0044707//GO:0009561//GO:0007275	single-organism process//multicellular organismal process//anatomical structure development//embryo sac development//developmental process//gametophyte development//biological_process//single-organism developmental process//single-multicellular organism process//megagametogenesis//multicellular organismal development	--	--	--	--	EDA12; protein EMBRYO SAC DEVELOPMENT ARREST 12	http://www.genome.jp/dbget-bin/www_bget?ath:AT2G35950	EDA12	embryo sac development arrest 12 [Source:TAIR;Acc:AT2G35950]
AT4G38300	4	-	17944556	17945491	834	66	424	3.58455	24.253	3.58455	24.253	3.24725	18.6216	-2.5197	0.00015911	0.0013851	DOWN	GO:0071704//GO:0044238//GO:0008152//GO:0008150//GO:0005975	organic substance metabolic process//primary metabolic process//metabolic process//biological_process//carbohydrate metabolic process	--	--	GO:0016798//GO:0003824//GO:0016787//GO:0004553//GO:0003674	hydrolase activity, acting on glycosyl bonds//catalytic activity//hydrolase activity//hydrolase activity, hydrolyzing O-glycosyl compounds//molecular_function	glycosyl hydrolase family 10 protein	http://www.genome.jp/dbget-bin/www_bget?ath:AT4G38300	-	glycosyl hydrolase family 10 protein [Source:TAIR;Acc:AT4G38300]
AT1G07500	1	-	2304766	2305031	225	157	1005	31.6063	213.083	31.6063	213.083	7.72452	44.1385	-2.5145	6.3078e-09	1.1819e-07	DOWN	GO:0008150	biological_process	--	--	GO:0005488//GO:0003674//GO:0005515	binding//molecular_function//protein binding	hypothetical protein	http://www.genome.jp/dbget-bin/www_bget?ath:AT1G07500	-	unknown protein; Has 4 Blast hits to 4 proteins in 3 species: Archae - 0; Bacteria - 0; Metazoa - 0; Fungi - 0; Plants - 4; Viruses - 0; Other Eukaryotes - 0 (source: NCBI BLink). [Source:TAIR;Acc:AT1G07500]
AT3G54320	3	+	20114684	20118639	1584	111	705	3.25426	21.7684	3.25426	21.7684	5.46129	30.9628	-2.5032	1.2079e-06	1.6159e-05	DOWN	GO:0006807//GO:0055086//GO:0046496//GO:0005975//GO:0042278//GO:0006641//GO:0006140//GO:0044270//GO:0019637//GO:0009259//GO:0044710//GO:0009116//GO:0030811//GO:0016310//GO:0006109//GO:0044711//GO:0044281//GO:0051252//GO:0072524//GO:0008150//GO:2000112//GO:0046460//GO:0051716//GO:1901959//GO:0009987//GO:0034655//GO:0009144//GO:0032502//GO:0044763//GO:0006725//GO:0051171//GO:2001141//GO:0019220//GO:…	nitrogen compound metabolic process//nucleobase-containing small molecule metabolic process//nicotinamide nucleotide metabolic process//carbohydrate metabolic process//purine nucleoside metabolic process//triglyceride metabolic process//regulation of nucleotide metabolic process//cellular nitrogen compound catabolic process//organophosphate metabolic process//ribonucleotide metabolic process//sin…	GO:0043227//GO:0005634//GO:0043229//GO:0043231//GO:0005575//GO:0043226//GO:0005623//GO:0044464//GO:0005622//GO:0044424	membrane-bounded organelle//nucleus//intracellular organelle//intracellular membrane-bounded organelle//cellular_component//organelle//cell//cell part//intracellular//intracellular part	GO:0003700//GO:0003674//GO:1901363//GO:0097159//GO:0005488//GO:0003677//GO:0003676//GO:0001071	transcription factor activity, sequence-specific DNA binding//molecular_function//heterocyclic compound binding//organic cyclic compound binding//binding//DNA binding//nucleic acid binding//nucleic acid binding transcription factor activity	WRI1; ethylene-responsive transcription factor WRI1	http://www.genome.jp/dbget-bin/www_bget?ath:AT3G54320	WRI1	Ethylene-responsive transcription factor WRI1 [Source:UniProtKB/Swiss-Prot;Acc:Q6X5Y6]
AT1G28680	1	+	10078189	10080029	1655	61	387	1.66951	11.1552	1.66951	11.1552	3.00125	16.9966	-2.5016	0.0003238	0.0026172	DOWN	GO:0006950//GO:0044550//GO:0009698//GO:0071704//GO:0006955//GO:0033554//GO:0044237//GO:0019222//GO:1901360//GO:0050789//GO:1901576//GO:0080090//GO:0051707//GO:0019748//GO:0051704//GO:0009891//GO:0046483//GO:0009611//GO:0018130//GO:0050896//GO:0048518//GO:0045087//GO:1901362//GO:0098542//GO:0009605//GO:0065007//GO:0009058//GO:0009814//GO:0009812//GO:0008152//GO:0044238//GO:0009889//GO:0044699//GO:…	response to stress//secondary metabolite biosynthetic process//phenylpropanoid metabolic process//organic substance metabolic process//immune response//cellular response to stress//cellular metabolic process//regulation of metabolic process//organic cyclic compound metabolic process//regulation of biological process//organic substance biosynthetic process//regulation of primary metabolic process/…	--	--	GO:0016746//GO:0016747//GO:0003824//GO:0016740//GO:0003674	transferase activity, transferring acyl groups//transferase activity, transferring acyl groups other than amino-acyl groups//catalytic activity//transferase activity//molecular_function	HXXXD-type acyl-transferase family protein	http://www.genome.jp/dbget-bin/www_bget?ath:AT1G28680	-	HXXXD-type acyl-transferase family protein [Source:TAIR;Acc:AT1G28680]
AT3G59140	3	-	21863420	21868701	4461	210	1330	2.13228	14.2228	2.13228	14.2228	10.3322	58.4121	-2.4991	2.6961e-11	6.6649e-10	DOWN	GO:0055085//GO:0044763//GO:0051234//GO:0008150//GO:1902578//GO:0009987//GO:0006810//GO:0044765//GO:0051179//GO:0044699	transmembrane transport//single-organism cellular process//establishment of localization//biological_process//single-organism localization//cellular process//transport//single-organism transport//localization//single-organism process	GO:0044464//GO:0005623//GO:0043226//GO:0098805//GO:0005622//GO:0044424//GO:0016021//GO:0098588//GO:0044425//GO:0005773//GO:0043231//GO:0044422//GO:0044437//GO:0031224//GO:0044446//GO:0005774//GO:0043227//GO:0043229//GO:0031090//GO:0005575//GO:0005737//GO:0016020//GO:0044444	cell part//cell//organelle//whole membrane//intracellular//intracellular part//integral component of membrane//bounding membrane of organelle//membrane part//vacuole//intracellular membrane-bounded organelle//organelle part//vacuolar part//intrinsic component of membrane//intracellular organelle part//vacuolar membrane//membrane-bounded organelle//intracellular organelle//organelle membrane//cell…	GO:0030554//GO:0043168//GO:0036094//GO:0032549//GO:0005215//GO:0000166//GO:0016887//GO:0016820//GO:0032555//GO:0043167//GO:0097367//GO:0005488//GO:0003824//GO:0090484//GO:0022804//GO:0097159//GO:0032559//GO:0015399//GO:0016818//GO:0032553//GO:0035639//GO:0042910//GO:0001882//GO:0042626//GO:0005524//GO:0003674//GO:0042623//GO:0017076//GO:0043492//GO:0001883//GO:0016787//GO:0016817//GO:0008559//GO:…	adenyl nucleotide binding//anion binding//small molecule binding//ribonucleoside binding//transporter activity//nucleotide binding//ATPase activity//hydrolase activity, acting on acid anhydrides, catalyzing transmembrane movement of substances//purine ribonucleotide binding//ion binding//carbohydrate derivative binding//binding//catalytic activity//drug transporter activity//active transmembrane …	MRP14; multidrug resistance-associated protein 14	http://www.genome.jp/dbget-bin/www_bget?ath:AT3G59140	ABCC10	ABC transporter C family member 10 [Source:UniProtKB/Swiss-Prot;Acc:Q9LYS2]
AT4G33040	4	-	15940561	15941330	770	446	2794	26.2362	173.102	26.2362	173.102	21.9436	122.709	-2.4834	6.1432e-22	3.1935e-20	DOWN	GO:0042592//GO:0065007//GO:0045454//GO:0065008//GO:0050789//GO:0019725//GO:0008150//GO:0009987//GO:0044763//GO:0050794//GO:0044699	homeostatic process//biological regulation//cell redox homeostasis//regulation of biological quality//regulation of biological process//cellular homeostasis//biological_process//cellular process//single-organism cellular process//regulation of cellular process//single-organism process	GO:0005623//GO:0044464//GO:0005622//GO:0044424//GO:0005575//GO:0005737	cell//cell part//intracellular//intracellular part//cellular_component//cytoplasm	GO:0015036//GO:0003824//GO:0016667//GO:0009055//GO:0016491//GO:0015035//GO:0003674	disulfide oxidoreductase activity//catalytic activity//oxidoreductase activity, acting on a sulfur group of donors//electron carrier activity//oxidoreductase activity//protein disulfide oxidoreductase activity//molecular_function	glutaredoxin-C6	http://www.genome.jp/dbget-bin/www_bget?ath:AT4G33040	GRXC6	Glutaredoxin-C6 [Source:UniProtKB/Swiss-Prot;Acc:Q8L9S3]
AT3G05400	3	+	1549586	1554176	1711	353	2201	9.66126	63.4437	9.66126	63.4437	17.3679	96.6654	-2.4766	1.4225e-17	5.578e-16	DOWN	GO:0046323//GO:0008643//GO:0006812//GO:0015749//GO:0071702//GO:0008645//GO:0006811//GO:0044763//GO:0034219//GO:0055085//GO:0006818//GO:0015992//GO:0015758//GO:0035428//GO:0009987//GO:1902578//GO:0008150//GO:0051234//GO:0051179//GO:0006810//GO:0044765//GO:0044699//GO:0015672	glucose import//carbohydrate transport//cation transport//monosaccharide transport//organic substance transport//hexose transport//ion transport//single-organism cellular process//carbohydrate transmembrane transport//transmembrane transport//hydrogen transport//proton transport//glucose transport//hexose transmembrane transport//cellular process//single-organism localization//biological_process/…	GO:0005623//GO:0044459//GO:0044464//GO:0005886//GO:0016021//GO:0005887//GO:0044425//GO:0031226//GO:0031224//GO:0071944//GO:0005575//GO:0016020	cell//plasma membrane part//cell part//plasma membrane//integral component of membrane//integral component of plasma membrane//membrane part//intrinsic component of plasma membrane//intrinsic component of membrane//cell periphery//cellular_component//membrane	GO:0015294//GO:1901476//GO:0005215//GO:0005355//GO:0015149//GO:0015295//GO:0022804//GO:0005402//GO:0015075//GO:0015291//GO:0015293//GO:0022892//GO:0051119//GO:0008324//GO:0003674//GO:0015144//GO:0005351//GO:0022857//GO:0015145//GO:0022891	solute:cation symporter activity//carbohydrate transporter activity//transporter activity//glucose transmembrane transporter activity//hexose transmembrane transporter activity//solute:proton symporter activity//active transmembrane transporter activity//cation:sugar symporter activity//ion transmembrane transporter activity//secondary active transmembrane transporter activity//symporter activity…	sugar transporter ERD6-like 12	http://www.genome.jp/dbget-bin/www_bget?ath:AT3G05400	SUGTL5	Sugar transporter ERD6-like 12 [Source:UniProtKB/Swiss-Prot;Acc:Q8VZT3]
AT3G16150	3	+	5471735	5473276	1280	367	2268	12.9871	84.5277	12.9871	84.5277	18.0567	99.608	-2.4637	5.6008e-18	2.2746e-16	DOWN	--	--	--	--	GO:0004067//GO:0016811//GO:0003824//GO:0008238//GO:0008242//GO:0070011//GO:0008798//GO:0008233//GO:0016787//GO:0003674//GO:0016810	asparaginase activity//hydrolase activity, acting on carbon-nitrogen (but not peptide) bonds, in linear amides//catalytic activity//exopeptidase activity//omega peptidase activity//peptidase activity, acting on L-amino acid peptides//beta-aspartyl-peptidase activity//peptidase activity//hydrolase activity//molecular_function//hydrolase activity, acting on carbon-nitrogen (but not peptide) bonds	probable isoaspartyl peptidase/L-asparaginase 2; K13051 beta-aspartyl-peptidase (threonine type) [EC:3.4.19.5]	http://www.genome.jp/dbget-bin/www_bget?ath:AT3G16150	-	Probable isoaspartyl peptidase/L-asparaginase 2 [Source:UniProtKB/Swiss-Prot;Acc:Q8GXG1]
AT5G65410	5	+	26136094	26137183	1090	69	426	2.86734	18.6444	2.86734	18.6444	3.39485	18.7094	-2.4623	0.00018138	0.0015523	DOWN	GO:0048608//GO:0009059//GO:0019219//GO:0009058//GO:0010556//GO:0008610//GO:0019216//GO:0021700//GO:0032501//GO:0044699//GO:1903506//GO:0008152//GO:0009889//GO:0044238//GO:0097659//GO:0048731//GO:0034641//GO:0034654//GO:0042180//GO:0048856//GO:0010565//GO:0032502//GO:0010431//GO:0006725//GO:0044763//GO:2001141//GO:0051171//GO:0044249//GO:0043455//GO:0009686//GO:0050794//GO:0043170//GO:0019438//GO:…	reproductive structure development//macromolecule biosynthetic process//regulation of nucleobase-containing compound metabolic process//biosynthetic process//regulation of macromolecule biosynthetic process//lipid biosynthetic process//regulation of lipid metabolic process//developmental maturation//multicellular organismal process//single-organism process//regulation of nucleic acid-templated tr…	GO:0005575//GO:0043231//GO:0043227//GO:0005634//GO:0043229//GO:0005622//GO:0044424//GO:0005623//GO:0044464//GO:0043226	cellular_component//intracellular membrane-bounded organelle//membrane-bounded organelle//nucleus//intracellular organelle//intracellular//intracellular part//cell//cell part//organelle	GO:0046983//GO:1901363//GO:0003674//GO:0005515//GO:0042802//GO:0043169//GO:0042803//GO:0046872//GO:0003676//GO:0043167//GO:0097159//GO:0005488//GO:0003677	protein dimerization activity//heterocyclic compound binding//molecular_function//protein binding//identical protein binding//cation binding//protein homodimerization activity//metal ion binding//nucleic acid binding//ion binding//organic cyclic compound binding//binding//DNA binding	HB25; homeobox protein 25	http://www.genome.jp/dbget-bin/www_bget?ath:AT5G65410	ZHD1	Zinc-finger homeodomain protein 1 [Source:UniProtKB/Swiss-Prot;Acc:Q9FKP8]
AT5G05250	5	-	1557037	1557998	962	84	515	3.95514	25.5387	3.95514	25.5387	4.13287	22.6182	-2.4523	3.9916e-05	0.00039278	DOWN	GO:0008150	biological_process	--	--	--	--	hypothetical protein	http://www.genome.jp/dbget-bin/www_bget?ath:AT5G05250	-	unknown protein; BEST Arabidopsis thaliana protein match is: unknown protein (TAIR:AT3G56360.1); Has 30201 Blast hits to 17322 proteins in 780 species: Archae - 12; Bacteria - 1396; Metazoa - 17338; Fungi - 3422; Plants - 5037; Viruses - 0; Other Eu /.../es - 2996 (source: NCBI BLink). [Source:TAIR;Acc:AT5G05250]
AT5G39610	5	-	15858400	15859788	1187	110	670	4.19758	26.9271	4.19758	26.9271	5.41209	29.4256	-2.4428	2.9146e-06	3.6521e-05	DOWN	GO:0010468//GO:1901360//GO:0050789//GO:0080090//GO:1901576//GO:0006355//GO:0071229//GO:0000305//GO:0071704//GO:0033993//GO:0034645//GO:0009743//GO:0044237//GO:0009733//GO:0010033//GO:0019222//GO:0031326//GO:0044767//GO:0009723//GO:0071495//GO:0044707//GO:0006950//GO:0010035//GO:0060255//GO:0009738//GO:0048827//GO:0071369//GO:0048366//GO:0071310//GO:0065007//GO:0000160//GO:0006972//GO:0031323//GO:…	regulation of gene expression//organic cyclic compound metabolic process//regulation of biological process//regulation of primary metabolic process//organic substance biosynthetic process//regulation of transcription, DNA-templated//cellular response to acid chemical//response to oxygen radical//organic substance metabolic process//response to lipid//cellular macromolecule biosynthetic process//r…	GO:0005622//GO:0044424//GO:0043226//GO:0005623//GO:0044464//GO:0005575//GO:0043227//GO:0043229//GO:0005634//GO:0043231	intracellular//intracellular part//organelle//cell//cell part//cellular_component//membrane-bounded organelle//intracellular organelle//nucleus//intracellular membrane-bounded organelle	GO:0001071//GO:0042803//GO:0097159//GO:0005488//GO:0003677//GO:0003676//GO:0046983//GO:1901363//GO:0003700//GO:0003674//GO:0005515//GO:0042802	nucleic acid binding transcription factor activity//protein homodimerization activity//organic cyclic compound binding//binding//DNA binding//nucleic acid binding//protein dimerization activity//heterocyclic compound binding//transcription factor activity, sequence-specific DNA binding//molecular_function//protein binding//identical protein binding	NAC6; NAC-domain transcription factor	http://www.genome.jp/dbget-bin/www_bget?ath:AT5G39610	ATNAC2	NAC domain containing protein 6 [Source:TAIR;Acc:AT5G39610]
AT3G54500	3	-	20175370	20179027	2639	3035	18445	55.9514	358.129	55.9514	358.129	149.324	810.084	-2.4396	7.6438e-133	4.4862e-130	DOWN	--	--	--	--	--	--	hypothetical protein	http://www.genome.jp/dbget-bin/www_bget?ath:AT3G54500	-	BEST Arabidopsis thaliana protein match is: dentin sialophosphoprotein-related (TAIR:AT5G64170.1); Has 183 Blast hits to 175 proteins in 44 species: Archae - 0; Bacteria - 4; Metazoa - 38; Fungi - 11; Plants - 120; Viruses - 0; Other Eukaryotes - 10 /.../ce: NCBI BLink). [Source:TAIR;Acc:AT3G54500]
AT3G12320	3	+	3923735	3925465	1218	899	5460	33.4326	213.851	33.4326	213.851	44.2315	239.797	-2.4387	1.3509e-40	1.4208e-38	DOWN	GO:0010264//GO:0097305//GO:0050896//GO:0033517//GO:0044283//GO:0048511//GO:0006066//GO:0009725//GO:1901617//GO:0042221//GO:0032958//GO:0044237//GO:0010033//GO:0071704//GO:0033993//GO:0006793//GO:1901576//GO:1901615//GO:0006950//GO:0090407//GO:0009987//GO:0001101//GO:0008150//GO:0044281//GO:0007623//GO:0044711//GO:0044710//GO:0019637//GO:0009651//GO:0006970//GO:0009628//GO:0044763//GO:0043647//GO:…	myo-inositol hexakisphosphate biosynthetic process//response to alcohol//response to stimulus//myo-inositol hexakisphosphate metabolic process//small molecule biosynthetic process//rhythmic process//alcohol metabolic process//response to hormone//organic hydroxy compound biosynthetic process//response to chemical//inositol phosphate biosynthetic process//cellular metabolic process//response to or…	--	--	--	--	hypothetical protein	http://www.genome.jp/dbget-bin/www_bget?ath:AT3G12320	T2E22.34	unknown protein; BEST Arabidopsis thaliana protein match is: unknown protein (TAIR:AT5G06980.4); Has 102 Blast hits to 102 proteins in 16 species: Archae - 0; Bacteria - 0; Metazoa - 0; Fungi - 0; Plants - 98; Viruses - 0; Other Eukaryotes - 4 (sour /.../BI BLink). [Source:TAIR;Acc:AT3G12320]
AT5G23020	5	+	7718121	7721839	1799	119	722	2.99621	19.1457	2.99621	19.1457	5.85489	31.7094	-2.4372	1.2384e-06	1.6543e-05	DOWN	GO:1901657//GO:0019760//GO:0016053//GO:0044550//GO:1901576//GO:0046394//GO:0071704//GO:0006551//GO:0044237//GO:0006082//GO:0019752//GO:0009098//GO:0006790//GO:0043436//GO:0019748//GO:0044283//GO:0006520//GO:0019758//GO:0016143//GO:1901607//GO:1901605//GO:0008652//GO:0009058//GO:0044272//GO:0009081//GO:0044238//GO:0008152//GO:0009082//GO:0044699//GO:0019761//GO:0016144//GO:0044763//GO:1901564//GO:…	glycosyl compound metabolic process//glucosinolate metabolic process//organic acid biosynthetic process//secondary metabolite biosynthetic process//organic substance biosynthetic process//carboxylic acid biosynthetic process//organic substance metabolic process//leucine metabolic process//cellular metabolic process//organic acid metabolic process//carboxylic acid metabolic process//leucine biosyn…	GO:0005622//GO:0044424//GO:0005623//GO:0044464//GO:0043226//GO:0009536//GO:0009507//GO:0005737//GO:0005575//GO:0044444//GO:0043231//GO:0043227//GO:0043229	intracellular//intracellular part//cell//cell part//organelle//plastid//chloroplast//cytoplasm//cellular_component//cytoplasmic part//intracellular membrane-bounded organelle//membrane-bounded organelle//intracellular organelle	GO:0016746//GO:0003824//GO:0016740//GO:0003852//GO:0046912//GO:0003674//GO:0010177	transferase activity, transferring acyl groups//catalytic activity//transferase activity//2-isopropylmalate synthase activity//transferase activity, transferring acyl groups, acyl groups converted into alkyl on transfer//molecular_function//2-(2'-methylthio)ethylmalate synthase activity	IMS2; methylthioalkylmalate synthase 3; K15742 methylthioalkylmalate synthase 3 [EC:2.3.3.-]	http://www.genome.jp/dbget-bin/www_bget?ath:AT5G23020	MAM3	Methylthioalkylmalate synthase 3, chloroplastic [Source:UniProtKB/Swiss-Prot;Acc:Q9FN52]
AT1G71330	1	-	26884014	26885169	975	59	356	2.74097	17.4185	2.74097	17.4185	2.90285	15.6351	-2.4293	0.00067445	0.0049894	DOWN	GO:0044699//GO:0006810//GO:0044765//GO:0051179//GO:0008150//GO:1902578//GO:0051234//GO:0009987//GO:0055085//GO:0044763	single-organism process//transport//single-organism transport//localization//biological_process//single-organism localization//establishment of localization//cellular process//transmembrane transport//single-organism cellular process	GO:0005575//GO:0016020//GO:0031224//GO:0044425//GO:0016021	cellular_component//membrane//intrinsic component of membrane//membrane part//integral component of membrane	GO:1901363//GO:1901265//GO:0015405//GO:0016462//GO:0032550//GO:0017111//GO:0043492//GO:0001883//GO:0016787//GO:0016817//GO:0022857//GO:0005524//GO:0003674//GO:0042623//GO:0017076//GO:0032553//GO:0035639//GO:0001882//GO:0042626//GO:0015399//GO:0016818//GO:0005488//GO:0022804//GO:0003824//GO:0032559//GO:0097159//GO:0030554//GO:0032549//GO:0043168//GO:0036094//GO:0005215//GO:0000166//GO:0016887//GO:…	heterocyclic compound binding//nucleoside phosphate binding//P-P-bond-hydrolysis-driven transmembrane transporter activity//pyrophosphatase activity//purine ribonucleoside binding//nucleoside-triphosphatase activity//ATPase activity, coupled to movement of substances//purine nucleoside binding//hydrolase activity//hydrolase activity, acting on acid anhydrides//transmembrane transporter activity//…	NAP5; non-intrinsic ABC protein 5	http://www.genome.jp/dbget-bin/www_bget?ath:AT1G71330	NAP5	Probable non-intrinsic ABC protein 5 [Source:UniProtKB/Swiss-Prot;Acc:Q9FVV9]
AT5G52830	5	+	21410852	21412340	1313	65	391	2.24236	14.2062	2.24236	14.2062	3.19805	17.1723	-2.4248	0.00037116	0.0029567	DOWN	GO:0044271//GO:0045934//GO:0019438//GO:0043170//GO:0009607//GO:0006952//GO:0050794//GO:0042742//GO:0007154//GO:0044249//GO:0010605//GO:0031327//GO:0006725//GO:0044763//GO:2000113//GO:2001141//GO:0051171//GO:0009987//GO:0001101//GO:0051716//GO:2000112//GO:0008150//GO:0051252//GO:0045892//GO:0043207//GO:0006807//GO:0007165//GO:1901700//GO:0010556//GO:0007263//GO:0051253//GO:0009058//GO:0009719//GO:…	cellular nitrogen compound biosynthetic process//negative regulation of nucleobase-containing compound metabolic process//aromatic compound biosynthetic process//macromolecule metabolic process//response to biotic stimulus//defense response//regulation of cellular process//defense response to bacterium//cell communication//cellular biosynthetic process//negative regulation of macromolecule metabo…	GO:0043231//GO:0043229//GO:0005634//GO:0043227//GO:0005575//GO:0044464//GO:0005623//GO:0043226//GO:0005622//GO:0044424	intracellular membrane-bounded organelle//intracellular organelle//nucleus//membrane-bounded organelle//cellular_component//cell part//cell//organelle//intracellular//intracellular part	GO:0044212//GO:0003674//GO:0001067//GO:0003700//GO:1901363//GO:0003676//GO:0003677//GO:0043565//GO:0005488//GO:0097159//GO:0001071//GO:0000975	transcription regulatory region DNA binding//molecular_function//regulatory region nucleic acid binding//transcription factor activity, sequence-specific DNA binding//heterocyclic compound binding//nucleic acid binding//DNA binding//sequence-specific DNA binding//binding//organic cyclic compound binding//nucleic acid binding transcription factor activity//regulatory region DNA binding	WRKY27; WRKY DNA-binding protein 27	http://www.genome.jp/dbget-bin/www_bget?ath:AT5G52830	WRKY27	Probable WRKY transcription factor 27 [Source:UniProtKB/Swiss-Prot;Acc:Q9FLX8]
AT4G04460	4	+	2224422	2227874	1778	114	685	2.95915	18.7267	2.95915	18.7267	5.60889	30.0844	-2.4232	2.4744e-06	3.1394e-05	DOWN	GO:0043170//GO:0010038//GO:0044710//GO:0008150//GO:0009057//GO:0046686//GO:1901575//GO:0044699//GO:0044238//GO:0008152//GO:0042221//GO:0030163//GO:0050896//GO:0010035//GO:0006629//GO:0009056//GO:0006508//GO:0071704//GO:0019538	macromolecule metabolic process//response to metal ion//single-organism metabolic process//biological_process//macromolecule catabolic process//response to cadmium ion//organic substance catabolic process//single-organism process//primary metabolic process//metabolic process//response to chemical//protein catabolic process//response to stimulus//response to inorganic substance//lipid metabolic pr…	GO:0043231//GO:0005773//GO:0043227//GO:0043229//GO:0005737//GO:0005576//GO:0005575//GO:0044444//GO:0044464//GO:0005623//GO:0043226//GO:0005622//GO:0044424	intracellular membrane-bounded organelle//vacuole//membrane-bounded organelle//intracellular organelle//cytoplasm//extracellular region//cellular_component//cytoplasmic part//cell part//cell//organelle//intracellular//intracellular part	GO:0003674//GO:0008233//GO:0016787//GO:0070001//GO:0004190//GO:0004175//GO:0070011//GO:0003824	molecular_function//peptidase activity//hydrolase activity//aspartic-type peptidase activity//aspartic-type endopeptidase activity//endopeptidase activity//peptidase activity, acting on L-amino acid peptides//catalytic activity	aspartic proteinase A3; K08245 phytepsin [EC:3.4.23.40]	http://www.genome.jp/dbget-bin/www_bget?ath:AT4G04460	APA3	Aspartic proteinase A3 [Source:UniProtKB/Swiss-Prot;Acc:Q9XEC4]
AT1G30110	1	+	10581735	10584080	916	69	411	3.54354	22.23	3.54354	22.23	3.39485	18.0507	-2.4106	0.0002735	0.0022496	DOWN	GO:0009056//GO:0071704//GO:0044237//GO:0019439//GO:1901292//GO:1901360//GO:0006793//GO:0009117//GO:0046483//GO:0006753//GO:0006139//GO:0044712//GO:0044248//GO:0015959//GO:0046700//GO:1901575//GO:0006796//GO:0034641//GO:1901361//GO:0044238//GO:0008152//GO:0044699//GO:0009166//GO:0046434//GO:0015965//GO:0006725//GO:0044763//GO:0015961//GO:0034655//GO:0044710//GO:0009987//GO:0008150//GO:0044281//GO:…	catabolic process//organic substance metabolic process//cellular metabolic process//aromatic compound catabolic process//nucleoside phosphate catabolic process//organic cyclic compound metabolic process//phosphorus metabolic process//nucleotide metabolic process//heterocycle metabolic process//nucleoside phosphate metabolic process//nucleobase-containing compound metabolic process//single-organis…	--	--	GO:0004551//GO:0004081//GO:0016818//GO:0043169//GO:0016788//GO:0046872//GO:0043167//GO:0016794//GO:0008796//GO:0003824//GO:0005488//GO:0042578//GO:0016462//GO:0008893//GO:0003674//GO:0016787//GO:0016817	nucleotide diphosphatase activity//bis(5'-nucleosyl)-tetraphosphatase (asymmetrical) activity//hydrolase activity, acting on acid anhydrides, in phosphorus-containing anhydrides//cation binding//hydrolase activity, acting on ester bonds//metal ion binding//ion binding//diphosphoric monoester hydrolase activity//bis(5'-nucleosyl)-tetraphosphatase activity//catalytic activity//binding//phosphoric e…	NUDX25; ppGpp pyrophosphohydrolase	http://www.genome.jp/dbget-bin/www_bget?ath:AT1G30110	NUDT25	Nudix hydrolase 25 [Source:UniProtKB/Swiss-Prot;Acc:Q9C6Z2]
AT3G46130	3	+	16945364	16946461	995	1272	7539	72.2007	450.689	72.2007	450.689	62.5834	331.104	-2.4034	1.2722e-54	2.0484e-52	DOWN	GO:0044260//GO:0009751//GO:0042221//GO:0016070//GO:0046483//GO:0018130//GO:0090304//GO:0050896//GO:0006139//GO:1901362//GO:0006351//GO:0065007//GO:0031323//GO:0032774//GO:0010467//GO:0060255//GO:0031326//GO:0071704//GO:0034645//GO:0044237//GO:0010033//GO:0019222//GO:0010468//GO:1901360//GO:0050789//GO:1901576//GO:0080090//GO:0006355//GO:0019438//GO:0043170//GO:0050794//GO:0044271//GO:0006725//GO:…	cellular macromolecule metabolic process//response to salicylic acid//response to chemical//RNA metabolic process//heterocycle metabolic process//heterocycle biosynthetic process//nucleic acid metabolic process//response to stimulus//nucleobase-containing compound metabolic process//organic cyclic compound biosynthetic process//transcription, DNA-templated//biological regulation//regulation of ce…	GO:0044464//GO:0005623//GO:0043226//GO:0005622//GO:0044424//GO:0043231//GO:0043227//GO:0043229//GO:0005634//GO:0005575	cell part//cell//organelle//intracellular//intracellular part//intracellular membrane-bounded organelle//membrane-bounded organelle//intracellular organelle//nucleus//cellular_component	GO:0003682//GO:0003676//GO:0003677//GO:0005488//GO:0097159//GO:0044877//GO:0001071//GO:0003674//GO:0003700//GO:1901363	chromatin binding//nucleic acid binding//DNA binding//binding//organic cyclic compound binding//macromolecular complex binding//nucleic acid binding transcription factor activity//molecular_function//transcription factor activity, sequence-specific DNA binding//heterocyclic compound binding	MYB48; transcription factor MYB48	http://www.genome.jp/dbget-bin/www_bget?ath:AT3G46130	MYB48	Transcription factor MYB48 [Source:UniProtKB/Swiss-Prot;Acc:Q9LX82]
AT1G17020	1	+	5820206	5822013	1401	263	1551	8.50305	52.8129	8.50305	52.8129	12.9398	68.1182	-2.3962	1.8058e-12	4.9704e-11	DOWN	GO:0008150//GO:0044710//GO:0048513//GO:0010260//GO:0032502//GO:0008152//GO:0044699//GO:0032501//GO:0048856//GO:0007568//GO:0048731//GO:0007275//GO:0055114//GO:0044767//GO:0044707	biological_process//single-organism metabolic process//organ development//organ senescence//developmental process//metabolic process//single-organism process//multicellular organismal process//anatomical structure development//aging//system development//multicellular organismal development//oxidation-reduction process//single-organism developmental process//single-multicellular organism process	--	--	GO:0003674//GO:0016706//GO:0003824//GO:0005488//GO:0043167//GO:0016679//GO:0016705//GO:0051213//GO:0046872//GO:0016682//GO:0043169//GO:0016491	molecular_function//oxidoreductase activity, acting on paired donors, with incorporation or reduction of molecular oxygen, 2-oxoglutarate as one donor, and incorporation of one atom each of oxygen into both donors//catalytic activity//binding//ion binding//oxidoreductase activity, acting on diphenols and related substances as donors//oxidoreductase activity, acting on paired donors, with incorpor…	SRG1; Fe(II)/ascorbate oxidase family protein SRG1	http://www.genome.jp/dbget-bin/www_bget?ath:AT1G17020	SRG1	Protein SRG1 [Source:UniProtKB/Swiss-Prot;Acc:Q39224]
AT3G61890	3	-	22914154	22915325	986	1177	6933	54.07	335.437	54.07	335.437	57.9093	304.49	-2.3945	3.3838e-50	4.8862e-48	DOWN	GO:0006355//GO:0045935//GO:0051707//GO:0080090//GO:1901576//GO:0050789//GO:1901360//GO:0010468//GO:0019222//GO:0010033//GO:0044237//GO:0034645//GO:0033993//GO:0071704//GO:0048522//GO:0044767//GO:0031326//GO:0031328//GO:0044707//GO:0051173//GO:0060255//GO:0006950//GO:0010035//GO:0010467//GO:0032774//GO:0031323//GO:0065007//GO:0045893//GO:0009605//GO:0006351//GO:0007275//GO:1901362//GO:0006139//GO:…	regulation of transcription, DNA-templated//positive regulation of nucleobase-containing compound metabolic process//response to other organism//regulation of primary metabolic process//organic substance biosynthetic process//regulation of biological process//organic cyclic compound metabolic process//regulation of gene expression//regulation of metabolic process//response to organic substance//c…	GO:0044424//GO:0005622//GO:0043226//GO:0005623//GO:0044464//GO:0005575//GO:0005634//GO:0043229//GO:0043227//GO:0043231	intracellular part//intracellular//organelle//cell//cell part//cellular_component//nucleus//intracellular organelle//membrane-bounded organelle//intracellular membrane-bounded organelle	GO:0001071//GO:0097159//GO:0005488//GO:0043565//GO:0003677//GO:0003676//GO:1901363//GO:0003700//GO:0003674	nucleic acid binding transcription factor activity//organic cyclic compound binding//binding//sequence-specific DNA binding//DNA binding//nucleic acid binding//heterocyclic compound binding//transcription factor activity, sequence-specific DNA binding//molecular_function	HB-12; homeobox-leucine zipper protein ATHB-12; K09338 homeobox-leucine zipper protein	http://www.genome.jp/dbget-bin/www_bget?ath:AT3G61890	ATHB-12	Homeobox-leucine zipper protein ATHB-12 [Source:UniProtKB/Swiss-Prot;Acc:Q9M276]
AT2G25964	2	-	11070639	11071287	649	355	2083	24.7765	153.113	24.7765	153.113	17.4663	91.483	-2.3889	3.4528e-16	1.2318e-14	DOWN	GO:0008150	biological_process	GO:0005575	cellular_component	GO:0003674	molecular_function	hypothetical protein	http://www.genome.jp/dbget-bin/www_bget?ath:AT2G25964	-	unknown protein; FUNCTIONS IN: molecular_function unknown; INVOLVED IN: biological_process unknown; LOCATED IN: cellular_component unknown; Has 30201 Blast hits to 17322 proteins in 780 species: Archae - 12; Bacteria - 1396; Metazoa - 17338; Fungi - /.../ Plants - 5037; Viruses - 0; Other Eukaryotes - 2996 (source: NCBI BLink). [Source:TAIR;Acc:AT2G25964]
AT3G49580	3	-	18375269	18375784	516	217	1271	20.1417	124.249	20.1417	124.249	10.6766	55.8209	-2.3864	1.9177e-10	4.2916e-09	DOWN	GO:0008150	biological_process	--	--	--	--	LSU1; protein RESPONSE TO LOW SULFUR 1	http://www.genome.jp/dbget-bin/www_bget?ath:AT3G49580	LSU1	response to low sulfur 1 [Source:TAIR;Acc:AT3G49580]
AT2G45830	2	+	18866061	18868542	2136	69	404	1.499	9.24361	1.499	9.24361	3.39485	17.7432	-2.3858	0.00033107	0.0026712	DOWN	GO:0008150	biological_process	--	--	GO:0003824//GO:0016740//GO:0003674	catalytic activity//transferase activity//molecular_function	DTA2; downstream target of AGL15 2	http://www.genome.jp/dbget-bin/www_bget?ath:AT2G45830	DTA2	downstream target of AGL15 2 [Source:TAIR;Acc:AT2G45830]
AT2G39980	2	-	16687673	16689956	2284	107	621	2.122	12.9706	2.122	12.9706	5.26448	27.2736	-2.3731	9.0477e-06	0.00010269	DOWN	GO:0009628//GO:0008150//GO:0080167//GO:0050896	response to abiotic stimulus//biological_process//response to karrikin//response to stimulus	--	--	GO:0003674//GO:0016740//GO:0016747//GO:0003824//GO:0016746	molecular_function//transferase activity//transferase activity, transferring acyl groups other than amino-acyl groups//catalytic activity//transferase activity, transferring acyl groups	HXXXD-type acyl-transferase-like protein	http://www.genome.jp/dbget-bin/www_bget?ath:AT2G39980	-	HXXXD-type acyl-transferase family protein [Source:TAIR;Acc:AT2G39980]
ATCG00330	Pt	-	36938	37240	303	214	1240	31.991	195.229	31.991	195.229	10.529	54.4594	-2.3708	3.6272e-10	7.8846e-09	DOWN	GO:1901564//GO:0044249//GO:0043170//GO:0044271//GO:0006807//GO:1901566//GO:0009987//GO:0008150//GO:0009059//GO:0009058//GO:0044238//GO:0008152//GO:0034641//GO:0044267//GO:0043043//GO:0044260//GO:0006518//GO:0010467//GO:0043604//GO:0043603//GO:0006412//GO:0019538//GO:1901576//GO:0071704//GO:0034645//GO:0044237	organonitrogen compound metabolic process//cellular biosynthetic process//macromolecule metabolic process//cellular nitrogen compound biosynthetic process//nitrogen compound metabolic process//organonitrogen compound biosynthetic process//cellular process//biological_process//macromolecule biosynthetic process//biosynthetic process//primary metabolic process//metabolic process//cellular nitrogen …	GO:0043228//GO:0005840//GO:0043229//GO:0032991//GO:0005737//GO:0005575//GO:0044444//GO:0005623//GO:0044464//GO:0030529//GO:0043232//GO:0043226//GO:0044424//GO:0005622	non-membrane-bounded organelle//ribosome//intracellular organelle//macromolecular complex//cytoplasm//cellular_component//cytoplasmic part//cell//cell part//ribonucleoprotein complex//intracellular non-membrane-bounded organelle//organelle//intracellular part//intracellular	GO:0003674//GO:0005198//GO:0003735	molecular_function//structural molecule activity//structural constituent of ribosome	rps14; 30S ribosomal protein S14; K02954 small subunit ribosomal protein S14	http://www.genome.jp/dbget-bin/www_bget?ath:ArthCp020	RPS14	chloroplast ribosomal protein S14 [Source:TAIR;Acc:ATCG00330]
AT1G22990	1	+	8139165	8140202	672	75	430	5.05533	30.5257	5.05533	30.5257	3.69006	18.8851	-2.3555	0.00023332	0.0019572	DOWN	GO:0019438//GO:0045934//GO:0043170//GO:0050794//GO:1901135//GO:0044255//GO:0044271//GO:0031327//GO:0051171//GO:2001141//GO:0044763//GO:2000113//GO:0006725//GO:0007154//GO:0044249//GO:0030001//GO:0010605//GO:0045892//GO:0044711//GO:0044710//GO:0071496//GO:0009987//GO:0051716//GO:0008150//GO:1902578//GO:2000112//GO:0051234//GO:0051252//GO:0006807//GO:1901137//GO:0031668//GO:0051253//GO:0009058//GO:…	aromatic compound biosynthetic process//negative regulation of nucleobase-containing compound metabolic process//macromolecule metabolic process//regulation of cellular process//carbohydrate derivative metabolic process//cellular lipid metabolic process//cellular nitrogen compound biosynthetic process//negative regulation of cellular biosynthetic process//regulation of nitrogen compound metabolic…	--	--	GO:0003674//GO:0043167//GO:0005488//GO:0043169//GO:0046872	molecular_function//ion binding//binding//cation binding//metal ion binding	heavy-metal-associated domain-containing protein	http://www.genome.jp/dbget-bin/www_bget?ath:AT1G22990	HIPP22	Heavy metal transport/detoxification superfamily protein [Source:TAIR;Acc:AT1G22990]
AT3G62730	3	-	23207854	23209471	1138	616	3528	24.5186	147.895	24.5186	147.895	30.3077	154.946	-2.354	5.7996e-26	3.6638e-24	DOWN	GO:0008150	biological_process	--	--	--	--	hypothetical protein	http://www.genome.jp/dbget-bin/www_bget?ath:AT3G62730	-	unknown protein; FUNCTIONS IN: molecular_function unknown; INVOLVED IN: biological_process unknown; LOCATED IN: endomembrane system; EXPRESSED IN: 13 plant structures; EXPRESSED DURING: LP.04 four leaves visible, 4 anthesis, LP.02 two leaves visible /.../l differentiation and expansion stage; BEST Arabidopsis thaliana protein match is: unknown protein (TAIR:AT1G47980.1); Has 172 Blast hits to 172…
AT3G57680	3	+	21381054	21383629	1560	261	1489	7.57832	45.534	7.57832	45.534	12.8414	65.3952	-2.3484	8.062e-12	2.1105e-10	DOWN	GO:0008152//GO:0044238//GO:0008150//GO:0043170//GO:0071704//GO:0019538//GO:0006508	metabolic process//primary metabolic process//biological_process//macromolecule metabolic process//organic substance metabolic process//protein metabolic process//proteolysis	GO:0009534//GO:0044444//GO:0005737//GO:0005575//GO:0009579//GO:0044434//GO:0043227//GO:0031977//GO:0044446//GO:0043229//GO:0031976//GO:0043231//GO:0044422//GO:0009543//GO:0031978//GO:0044435//GO:0044424//GO:0005622//GO:0043226//GO:0009507//GO:0009536//GO:0044464//GO:0044436//GO:0005623//GO:0031984	chloroplast thylakoid//cytoplasmic part//cytoplasm//cellular_component//thylakoid//chloroplast part//membrane-bounded organelle//thylakoid lumen//intracellular organelle part//intracellular organelle//plastid thylakoid//intracellular membrane-bounded organelle//organelle part//chloroplast thylakoid lumen//plastid thylakoid lumen//plastid part//intracellular part//intracellular//organelle//chlorop…	GO:0070011//GO:0008236//GO:0008233//GO:0016787//GO:0017171//GO:0003674//GO:0005515//GO:0003824//GO:0005488	peptidase activity, acting on L-amino acid peptides//serine-type peptidase activity//peptidase activity//hydrolase activity//serine hydrolase activity//molecular_function//protein binding//catalytic activity//binding	peptidase S41 family protein	http://www.genome.jp/dbget-bin/www_bget?ath:AT3G57680	CTPA3	Carboxyl-terminal-processing peptidase 3, chloroplastic [Source:UniProtKB/Swiss-Prot;Acc:F4J3G5]
AT1G62710	1	-	23223874	23226916	1716	247	1372	6.51984	38.142	6.51984	38.142	12.1526	60.2567	-2.3099	7.5713e-11	1.7752e-09	DOWN	GO:0044260//GO:0016485//GO:0010467//GO:0006624//GO:0006508//GO:0071704//GO:0044237//GO:0019538//GO:0043170//GO:0009987//GO:0008150//GO:0051604//GO:0044267//GO:0044238//GO:0008152	cellular macromolecule metabolic process//protein processing//gene expression//vacuolar protein processing//proteolysis//organic substance metabolic process//cellular metabolic process//protein metabolic process//macromolecule metabolic process//cellular process//biological_process//protein maturation//cellular protein metabolic process//primary metabolic process//metabolic process	GO:0044464//GO:0005623//GO:0000322//GO:0043226//GO:0005622//GO:0044424//GO:0000326//GO:0043231//GO:0005773//GO:0043227//GO:0043229//GO:0005737//GO:0005575//GO:0000325//GO:0044444	cell part//cell//storage vacuole//organelle//intracellular//intracellular part//protein storage vacuole//intracellular membrane-bounded organelle//vacuole//membrane-bounded organelle//intracellular organelle//cytoplasm//cellular_component//plant-type vacuole//cytoplasmic part	GO:0003824//GO:0008234//GO:0004197//GO:0003674//GO:0008233//GO:0016787//GO:0004175//GO:0070011	catalytic activity//cysteine-type peptidase activity//cysteine-type endopeptidase activity//molecular_function//peptidase activity//hydrolase activity//endopeptidase activity//peptidase activity, acting on L-amino acid peptides	BETA-VPE; vacuolar-processing enzyme beta; K01369 legumain [EC:3.4.22.34]	http://www.genome.jp/dbget-bin/www_bget?ath:AT1G62710	bVPE	Vacuolar-processing enzyme beta-isozyme [Source:UniProtKB/Swiss-Prot;Acc:Q39044]
AT3G52340	3	+	19407023	19409457	1668	114	626	3.19933	18.5028	3.19933	18.5028	5.60889	27.4932	-2.2933	1.1839e-05	0.00013062	DOWN	GO:0034637//GO:1901576//GO:0044237//GO:0071704//GO:0044262//GO:0044723//GO:0005985//GO:0016051//GO:0005986//GO:0008152//GO:0044238//GO:0044699//GO:0009312//GO:0005984//GO:0046351//GO:0009058//GO:0009311//GO:0005975//GO:0009987//GO:0008150//GO:0044711//GO:0044710//GO:0044249//GO:0044763	cellular carbohydrate biosynthetic process//organic substance biosynthetic process//cellular metabolic process//organic substance metabolic process//cellular carbohydrate metabolic process//single-organism carbohydrate metabolic process//sucrose metabolic process//carbohydrate biosynthetic process//sucrose biosynthetic process//metabolic process//primary metabolic process//single-organism process…	GO:0005829//GO:0044424//GO:0005622//GO:0005623//GO:0044464//GO:0044444//GO:0005737//GO:0005575	cytosol//intracellular part//intracellular//cell//cell part//cytoplasmic part//cytoplasm//cellular_component	GO:0016791//GO:0046872//GO:0016788//GO:0043169//GO:0000287//GO:0003824//GO:0005488//GO:0050307//GO:0043167//GO:0050308//GO:0042578//GO:0016787//GO:0019203//GO:0003674	phosphatase activity//metal ion binding//hydrolase activity, acting on ester bonds//cation binding//magnesium ion binding//catalytic activity//binding//sucrose-phosphate phosphatase activity//ion binding//sugar-phosphatase activity//phosphoric ester hydrolase activity//hydrolase activity//carbohydrate phosphatase activity//molecular_function	SPP2; sucrose-phosphatase 2	http://www.genome.jp/dbget-bin/www_bget?ath:AT3G52340	SPP3B	Probable sucrose-phosphatase 3b [Source:UniProtKB/Swiss-Prot;Acc:Q93XN8]
AT2G41290	2	-	17210428	17212959	1357	111	608	3.7051	21.3742	3.7051	21.3742	5.46129	26.7027	-2.2897	1.6059e-05	0.00017299	DOWN	GO:0019751//GO:0008152//GO:0044699//GO:0043647//GO:0006796//GO:0009058//GO:0046173//GO:0046165//GO:0019637//GO:0044711//GO:0044710//GO:0009987//GO:0008150//GO:0044281//GO:0044763//GO:0006793//GO:1901576//GO:0071704//GO:0044237//GO:0090407//GO:1901615//GO:0033517//GO:0010264//GO:1901617//GO:0032958//GO:0006066//GO:0044283	polyol metabolic process//metabolic process//single-organism process//inositol phosphate metabolic process//phosphate-containing compound metabolic process//biosynthetic process//polyol biosynthetic process//alcohol biosynthetic process//organophosphate metabolic process//single-organism biosynthetic process//single-organism metabolic process//cellular process//biological_process//small molecule …	GO:0044444//GO:0005737//GO:0005575//GO:0043227//GO:0043229//GO:0043231//GO:0005773//GO:0044424//GO:0005622//GO:0043226//GO:0005623//GO:0044464	cytoplasmic part//cytoplasm//cellular_component//membrane-bounded organelle//intracellular organelle//intracellular membrane-bounded organelle//vacuole//intracellular part//intracellular//organelle//cell//cell part	GO:0016840//GO:0003674//GO:0003824//GO:0016844//GO:0016843//GO:0016829	carbon-nitrogen lyase activity//molecular_function//catalytic activity//strictosidine synthase activity//amine-lyase activity//lyase activity	SSL2; strictosidine synthase-like 2	http://www.genome.jp/dbget-bin/www_bget?ath:AT2G41290	SSL2	Protein STRICTOSIDINE SYNTHASE-LIKE 2 [Source:UniProtKB/Swiss-Prot;Acc:Q9SLG8]
AT4G12390	4	+	7336497	7337356	860	95	519	5.0036	28.7896	5.0036	28.7896	4.67407	22.7939	-2.2859	6.8315e-05	0.00064268	DOWN	GO:0050789//GO:0048519//GO:0009892//GO:0071705//GO:0019222//GO:0006811//GO:0010035//GO:0065007//GO:0050896//GO:0042221//GO:0010167//GO:0043086//GO:0015698//GO:0015706//GO:0044699//GO:0008152//GO:0051179//GO:0006810//GO:0006820//GO:0044765//GO:1901700//GO:0050790//GO:0001101//GO:0051234//GO:1902578//GO:0008150//GO:1901698//GO:0044092//GO:0065009	regulation of biological process//negative regulation of biological process//negative regulation of metabolic process//nitrogen compound transport//regulation of metabolic process//ion transport//response to inorganic substance//biological regulation//response to stimulus//response to chemical//response to nitrate//negative regulation of catalytic activity//inorganic anion transport//nitrate tran…	GO:0009506//GO:0055044//GO:0005575//GO:0030054//GO:0005911	plasmodesma//symplast//cellular_component//cell junction//cell-cell junction	GO:0016788//GO:0004857//GO:0003824//GO:0030599//GO:0052689//GO:0016787//GO:0003674//GO:0098772//GO:0030234	hydrolase activity, acting on ester bonds//enzyme inhibitor activity//catalytic activity//pectinesterase activity//carboxylic ester hydrolase activity//hydrolase activity//molecular_function//molecular function regulator//enzyme regulator activity	PME1; pectin methylesterase inhibitor 1	http://www.genome.jp/dbget-bin/www_bget?ath:AT4G12390	PME1	pectin methylesterase inhibitor 1 [Source:TAIR;Acc:AT4G12390]
AT3G23560	3	-	8454116	8456681	1772	323	1743	8.2565	46.9245	8.2565	46.9245	15.8919	76.5506	-2.2681	3.6328e-13	1.0678e-11	DOWN	GO:0044699//GO:0015893//GO:0044765//GO:0006810//GO:0051179//GO:0009636//GO:0051234//GO:0008150//GO:1902578//GO:0009987//GO:0042493//GO:0044763//GO:0055085//GO:0050896//GO:0006855//GO:0042221	single-organism process//drug transport//single-organism transport//transport//localization//response to toxic substance//establishment of localization//biological_process//single-organism localization//cellular process//response to drug//single-organism cellular process//transmembrane transport//response to stimulus//drug transmembrane transport//response to chemical	GO:0005575//GO:0016020//GO:0031224//GO:0044425//GO:0016021	cellular_component//membrane//intrinsic component of membrane//membrane part//integral component of membrane	GO:0015238//GO:0022857//GO:0003674//GO:0015297//GO:0015291//GO:0022804//GO:0090484//GO:0005215	drug transmembrane transporter activity//transmembrane transporter activity//molecular_function//antiporter activity//secondary active transmembrane transporter activity//active transmembrane transporter activity//drug transporter activity//transporter activity	ALF5; MATE efflux family protein ALF5; K03327 multidrug resistance protein, MATE family	http://www.genome.jp/dbget-bin/www_bget?ath:AT3G23560	ALF5	MATE efflux family protein ALF5 [Source:UniProtKB/Swiss-Prot;Acc:Q9LUH2]
AT1G56170	1	+	21024764	21025883	981	405	2178	20.4512	115.833	20.4512	115.833	19.9263	95.6553	-2.2632	4.8156e-16	1.7079e-14	DOWN	GO:0031326//GO:0048522//GO:0031328//GO:0060255//GO:0051173//GO:1901576//GO:0080090//GO:0050789//GO:0010468//GO:1901360//GO:0045935//GO:0006355//GO:0034645//GO:0071704//GO:0019222//GO:0044237//GO:0016070//GO:0046483//GO:0018130//GO:0044260//GO:0031325//GO:0009891//GO:0031323//GO:0065007//GO:0010467//GO:0032774//GO:0048518//GO:0090304//GO:0010557//GO:0006351//GO:0045893//GO:1901362//GO:0006139//GO:…	regulation of cellular biosynthetic process//positive regulation of cellular process//positive regulation of cellular biosynthetic process//regulation of macromolecule metabolic process//positive regulation of nitrogen compound metabolic process//organic substance biosynthetic process//regulation of primary metabolic process//regulation of biological process//regulation of gene expression//organi…	GO:0044424//GO:0005622//GO:0005667//GO:0005623//GO:0016602//GO:0044464//GO:0044428//GO:0043226//GO:0032991//GO:0005575//GO:0090575//GO:0005737//GO:0044798//GO:0043231//GO:0044422//GO:0043234//GO:0043227//GO:0044446//GO:0005634//GO:0043229	intracellular part//intracellular//transcription factor complex//cell//CCAAT-binding factor complex//cell part//nuclear part//organelle//macromolecular complex//cellular_component//RNA polymerase II transcription factor complex//cytoplasm//nuclear transcription factor complex//intracellular membrane-bounded organelle//organelle part//protein complex//membrane-bounded organelle//intracellular orga…	GO:0001071//GO:0003676//GO:0097159//GO:0043565//GO:0003677//GO:0005488//GO:0046983//GO:1901363//GO:0003674//GO:0005515//GO:0003700//GO:0046982	nucleic acid binding transcription factor activity//nucleic acid binding//organic cyclic compound binding//sequence-specific DNA binding//DNA binding//binding//protein dimerization activity//heterocyclic compound binding//molecular_function//protein binding//transcription factor activity, sequence-specific DNA binding//protein heterodimerization activity	NF-YC2; nuclear transcription factor Y subunit C-2	http://www.genome.jp/dbget-bin/www_bget?ath:AT1G56170	NFYC2	Nuclear transcription factor Y subunit C-2 [Source:UniProtKB/Swiss-Prot;Acc:Q8LCG7]
AT3G02310	3	-	464279	467074	1415	189	1005	6.0501	33.8825	6.0501	33.8825	9.29895	44.1385	-2.2469	3.9586e-08	6.6046e-07	DOWN	GO:0006807//GO:0048438//GO:0048513//GO:0008150//GO:2000112//GO:0051252//GO:0009987//GO:0032502//GO:2001141//GO:0051171//GO:0044763//GO:0006725//GO:0044249//GO:0043170//GO:0048440//GO:0050794//GO:0019438//GO:0044271//GO:0061458//GO:0032501//GO:0009889//GO:0044238//GO:0008152//GO:1903506//GO:0044699//GO:0097659//GO:0034641//GO:0048731//GO:0034654//GO:0035670//GO:0048856//GO:0048569//GO:0048608//GO:…	nitrogen compound metabolic process//floral whorl development//organ development//biological_process//regulation of cellular macromolecule biosynthetic process//regulation of RNA metabolic process//cellular process//developmental process//regulation of RNA biosynthetic process//regulation of nitrogen compound metabolic process//single-organism cellular process//cellular aromatic compound metaboli…	GO:0043227//GO:0005634//GO:0043229//GO:0043231//GO:0005575//GO:0043226//GO:0005623//GO:0044464//GO:0044424//GO:0005622	membrane-bounded organelle//nucleus//intracellular organelle//intracellular membrane-bounded organelle//cellular_component//organelle//cell//cell part//intracellular part//intracellular	GO:0003700//GO:0003674//GO:0005515//GO:0046983//GO:1901363//GO:0097159//GO:0003677//GO:0005488//GO:0003676//GO:0001071	transcription factor activity, sequence-specific DNA binding//molecular_function//protein binding//protein dimerization activity//heterocyclic compound binding//organic cyclic compound binding//DNA binding//binding//nucleic acid binding//nucleic acid binding transcription factor activity	SEP2; developmental protein SEPALLATA 2	http://www.genome.jp/dbget-bin/www_bget?ath:AT3G02310	2016-09-02	Developmental protein SEPALLATA 2 [Source:UniProtKB/Swiss-Prot;Acc:P29384]
AT2G41070	2	+	17130774	17132386	1379	103	545	3.49211	19.4606	3.49211	19.4606	5.06768	23.9358	-2.2398	5.3863e-05	0.00051471	DOWN	GO:0070887//GO:0009059//GO:0071215//GO:0007165//GO:1901700//GO:0010556//GO:0009058//GO:0019219//GO:0009719//GO:1901701//GO:0009889//GO:0008152//GO:0044238//GO:0044699//GO:1903506//GO:0032870//GO:0044700//GO:0034654//GO:0034641//GO:0009737//GO:0097659//GO:0007154//GO:0044249//GO:0044763//GO:0006725//GO:2001141//GO:0051171//GO:0009755//GO:0044271//GO:0019438//GO:0043170//GO:0050794//GO:0006807//GO:…	cellular response to chemical stimulus//macromolecule biosynthetic process//cellular response to abscisic acid stimulus//signal transduction//response to oxygen-containing compound//regulation of macromolecule biosynthetic process//biosynthetic process//regulation of nucleobase-containing compound metabolic process//response to endogenous stimulus//cellular response to oxygen-containing compound/…	GO:0005575//GO:0043231//GO:0043229//GO:0005634//GO:0043227//GO:0005622//GO:0044424//GO:0005623//GO:0044464//GO:0043226	cellular_component//intracellular membrane-bounded organelle//intracellular organelle//nucleus//membrane-bounded organelle//intracellular//intracellular part//cell//cell part//organelle	GO:1901363//GO:0003674//GO:0003700//GO:0001071//GO:0003676//GO:0097159//GO:0003677//GO:0043565//GO:0005488	heterocyclic compound binding//molecular_function//transcription factor activity, sequence-specific DNA binding//nucleic acid binding transcription factor activity//nucleic acid binding//organic cyclic compound binding//DNA binding//sequence-specific DNA binding//binding	EEL; ABI5-like transcription factor EEL; K14432 ABA responsive element binding factor	http://www.genome.jp/dbget-bin/www_bget?ath:AT2G41070	DPBF4	ABSCISIC ACID-INSENSITIVE 5-like protein 3 [Source:UniProtKB/Swiss-Prot;Acc:Q9C5Q2]
AT1G52565	1	-	19579886	19580686	740	110	579	6.73315	37.3261	6.73315	37.3261	5.41209	25.429	-2.2322	3.2528e-05	0.00032705	DOWN	GO:0008150	biological_process	--	--	--	--	hypothetical protein	http://www.genome.jp/dbget-bin/www_bget?ath:AT1G52565	-	unknown protein; FUNCTIONS IN: molecular_function unknown; INVOLVED IN: biological_process unknown; LOCATED IN: endomembrane system; BEST Arabidopsis thaliana protein match is: unknown protein (TAIR:AT3G15760.1); Has 35333 Blast hits to 34131 protei /.../2444 species: Archae - 798; Bacteria - 22429; Metazoa - 974; Fungi - 991; Plants - 531; Viruses - 0; Other Eukaryotes - 9610 (source: NCBI BLink…
AT3G47420	3	-	17472342	17475258	2016	227	1190	5.10026	28.1593	5.10026	28.1593	11.1686	52.2635	-2.2264	2.7037e-09	5.3469e-08	DOWN	GO:0098661//GO:0098660//GO:0055085//GO:0044763//GO:0051234//GO:0008150//GO:1902578//GO:0009987//GO:0055083//GO:0098771//GO:0055062//GO:0072505//GO:0044765//GO:0006820//GO:0006810//GO:0051179//GO:0055081//GO:0098656//GO:0006817//GO:0044699//GO:0065008//GO:0015698//GO:0008643//GO:0048878//GO:0042592//GO:0065007//GO:0072506//GO:0071702//GO:0050801//GO:0034220//GO:0006811//GO:0035435	inorganic anion transmembrane transport//inorganic ion transmembrane transport//transmembrane transport//single-organism cellular process//establishment of localization//biological_process//single-organism localization//cellular process//monovalent inorganic anion homeostasis//inorganic ion homeostasis//phosphate ion homeostasis//divalent inorganic anion homeostasis//single-organism transport//an…	GO:0031224//GO:0005575//GO:0016020//GO:0016021//GO:0044425	intrinsic component of membrane//cellular_component//membrane//integral component of membrane//membrane part	GO:0015103//GO:0003674//GO:0022857//GO:0015315//GO:0022891//GO:0008509//GO:0005215//GO:0015114//GO:0022804//GO:0015301//GO:0015291//GO:0022892//GO:0015075//GO:0015297	inorganic anion transmembrane transporter activity//molecular_function//transmembrane transporter activity//organophosphate:inorganic phosphate antiporter activity//substrate-specific transmembrane transporter activity//anion transmembrane transporter activity//transporter activity//phosphate ion transmembrane transporter activity//active transmembrane transporter activity//anion:anion antiporter…	PS3; putative glycerol-3-phosphate transporter 1; K13783 MFS transporter, OPA family, solute carrier family 37 (glycerol-3-phosphate transporter), member 1/2	http://www.genome.jp/dbget-bin/www_bget?ath:AT3G47420	ATPS3	Putative glycerol-3-phosphate transporter 1 [Source:UniProtKB/Swiss-Prot;Acc:Q9C5L3]
AT3G58980	3	-	21794445	21797006	1785	143	749	3.62873	20.0175	3.62873	20.0175	7.03571	32.8952	-2.2251	2.3818e-06	3.0304e-05	DOWN	--	--	--	--	GO:0005488//GO:0003674//GO:0005515	binding//molecular_function//protein binding	F-box/LRR-repeat protein	http://www.genome.jp/dbget-bin/www_bget?ath:AT3G58980	-	F-box/LRR-repeat protein At3g58980 [Source:UniProtKB/Swiss-Prot;Acc:P0C2G1]
AT1G32900	1	-	11920390	11923766	2192	1546	8005	31.9467	174.216	31.9467	174.216	76.0644	351.571	-2.2085	2.793e-53	4.3432e-51	DOWN	GO:0019252//GO:0044260//GO:0016051//GO:0044723//GO:0009250//GO:0044264//GO:0034645//GO:0044262//GO:0071704//GO:0044237//GO:1901576//GO:0034637//GO:0043170//GO:0005976//GO:0006073//GO:0044042//GO:0044763//GO:0044249//GO:0044710//GO:0005982//GO:0044711//GO:0008150//GO:0009987//GO:0005975//GO:0000271//GO:0009058//GO:0009059//GO:0033692//GO:0008152//GO:0044238//GO:0044699	starch biosynthetic process//cellular macromolecule metabolic process//carbohydrate biosynthetic process//single-organism carbohydrate metabolic process//glucan biosynthetic process//cellular polysaccharide metabolic process//cellular macromolecule biosynthetic process//cellular carbohydrate metabolic process//organic substance metabolic process//cellular metabolic process//organic substance bios…	GO:0044464//GO:0005623//GO:0009536//GO:0009507//GO:0043226//GO:0009569//GO:0005622//GO:0044424//GO:0044435//GO:0043231//GO:0044422//GO:0043227//GO:0044446//GO:0044434//GO:0043229//GO:0043036//GO:0005575//GO:0005737//GO:0044444	cell part//cell//plastid//chloroplast//organelle//chloroplast starch grain//intracellular//intracellular part//plastid part//intracellular membrane-bounded organelle//organelle part//membrane-bounded organelle//intracellular organelle part//chloroplast part//intracellular organelle//starch grain//cellular_component//cytoplasm//cytoplasmic part	GO:0016758//GO:0033840//GO:0008194//GO:0046527//GO:0003824//GO:0003674//GO:0035251//GO:0009011//GO:0016757//GO:0004373//GO:0016740	transferase activity, transferring hexosyl groups//NDP-glucose-starch glucosyltransferase activity//UDP-glycosyltransferase activity//glucosyltransferase activity//catalytic activity//molecular_function//UDP-glucosyltransferase activity//starch synthase activity//transferase activity, transferring glycosyl groups//glycogen (starch) synthase activity//transferase activity	granule-bound starch synthase 1; K13679 granule-bound starch synthase [EC:2.4.1.242]	http://www.genome.jp/dbget-bin/www_bget?ath:AT1G32900	GBSS1	Granule-bound starch synthase 1, chloroplastic/amyloplastic [Source:UniProtKB/Swiss-Prot;Acc:Q9MAQ0]
AT2G35690	2	+	14999754	15003066	2377	403	2085	7.6795	41.8449	7.6795	41.8449	19.8279	91.5709	-2.2074	4.5348e-15	1.4947e-13	DOWN	GO:0044699//GO:0044238//GO:0008152//GO:0006631//GO:1901575//GO:0019395//GO:0016054//GO:0016042//GO:0009987//GO:0044281//GO:0008150//GO:0006635//GO:0044710//GO:0044763//GO:0030258//GO:0044255//GO:0046395//GO:0055114//GO:0044237//GO:0071704//GO:0044282//GO:0034440//GO:0009062//GO:0009056//GO:0006629//GO:0044712//GO:0032787//GO:0044248//GO:0044242//GO:0019752//GO:0006082//GO:0072329//GO:0043436	single-organism process//primary metabolic process//metabolic process//fatty acid metabolic process//organic substance catabolic process//fatty acid oxidation//organic acid catabolic process//lipid catabolic process//cellular process//small molecule metabolic process//biological_process//fatty acid beta-oxidation//single-organism metabolic process//single-organism cellular process//lipid modifica…	GO:0005777//GO:0044444//GO:0005737//GO:0005575//GO:0043229//GO:0043227//GO:0043231//GO:0042579//GO:0005622//GO:0044424//GO:0043226//GO:0005623//GO:0044464	peroxisome//cytoplasmic part//cytoplasm//cellular_component//intracellular organelle//membrane-bounded organelle//intracellular membrane-bounded organelle//microbody//intracellular//intracellular part//organelle//cell//cell part	GO:1901265//GO:1901363//GO:0050660//GO:0003997//GO:0016634//GO:0003995//GO:0003674//GO:0050662//GO:0016491//GO:0097159//GO:0003824//GO:0005488//GO:0048037//GO:0043167//GO:0016627//GO:0000166//GO:0043168//GO:0036094	nucleoside phosphate binding//heterocyclic compound binding//flavin adenine dinucleotide binding//acyl-CoA oxidase activity//oxidoreductase activity, acting on the CH-CH group of donors, oxygen as acceptor//acyl-CoA dehydrogenase activity//molecular_function//coenzyme binding//oxidoreductase activity//organic cyclic compound binding//catalytic activity//binding//cofactor binding//ion binding//oxi…	ACX5; acyl-CoA oxidase 5; K00232 acyl-CoA oxidase [EC:1.3.3.6]	http://www.genome.jp/dbget-bin/www_bget?ath:AT2G35690	ACX1.2	Putative peroxisomal acyl-coenzyme A oxidase 1.2 [Source:UniProtKB/Swiss-Prot;Acc:Q9ZQP2]
AT4G31330	4	+	15202296	15203431	1058	560	2880	23.9751	129.859	23.9751	129.859	27.5524	126.486	-2.1987	3.7641e-20	1.7471e-18	DOWN	--	--	--	--	--	--	hypothetical protein	http://www.genome.jp/dbget-bin/www_bget?ath:AT4G31330	-	Protein of unknown function, DUF599 [Source:TAIR;Acc:AT4G31330]
AT1G64500	1	+	23953233	23954492	1260	487	2503	17.5072	94.7668	17.5072	94.7668	23.9608	109.929	-2.1978	1.0364e-17	4.1173e-16	DOWN	GO:0048731//GO:0048856//GO:0032501//GO:0022607//GO:0019750//GO:0044699//GO:0007010//GO:0048653//GO:0051656//GO:1902589//GO:0051179//GO:0048569//GO:0048608//GO:0016043//GO:0043933//GO:0048367//GO:0048513//GO:0009987//GO:0051644//GO:0008150//GO:0051234//GO:0030029//GO:0048438//GO:0071840//GO:0050794//GO:0061458//GO:0044763//GO:0032502//GO:0051017//GO:0044702//GO:0071822//GO:0050789//GO:0044085//GO:…	system development//anatomical structure development//multicellular organismal process//cellular component assembly//chloroplast localization//single-organism process//cytoskeleton organization//anther development//establishment of organelle localization//single-organism organelle organization//localization//post-embryonic organ development//reproductive structure development//cellular component …	GO:0005575//GO:0032991//GO:0005884//GO:0005856//GO:0044446//GO:0043229//GO:0043234//GO:0043228//GO:0044422//GO:0044424//GO:0005622//GO:0043232//GO:0015629//GO:0043226//GO:0044430//GO:0044464//GO:0005623	cellular_component//macromolecular complex//actin filament//cytoskeleton//intracellular organelle part//intracellular organelle//protein complex//non-membrane-bounded organelle//organelle part//intracellular part//intracellular//intracellular non-membrane-bounded organelle//actin cytoskeleton//organelle//cytoskeletal part//cell part//cell	GO:0015035//GO:0003674//GO:0016491//GO:0009055//GO:0003824//GO:0015036//GO:0016667	protein disulfide oxidoreductase activity//molecular_function//oxidoreductase activity//electron carrier activity//catalytic activity//disulfide oxidoreductase activity//oxidoreductase activity, acting on a sulfur group of donors	glutaredoxin-like protein; K17479 glutaredoxin domain-containing cysteine-rich protein 1	http://www.genome.jp/dbget-bin/www_bget?ath:AT1G64500	-	Glutaredoxin family protein [Source:TAIR;Acc:AT1G64500]
AT2G41380	2	+	17251941	17253057	1021	330	1692	14.6401	79.0571	14.6401	79.0571	16.2363	74.3107	-2.1944	1.9208e-12	5.2631e-11	DOWN	GO:0010035//GO:0009056//GO:0010033//GO:0044237//GO:0042221//GO:0032259//GO:0019748//GO:0090487//GO:0044248//GO:0044712//GO:0050896//GO:0010583//GO:0009407//GO:0044699//GO:0008152//GO:0044763//GO:0014070//GO:0046686//GO:0010038//GO:0044710//GO:0009404//GO:0008150//GO:0009987	response to inorganic substance//catabolic process//response to organic substance//cellular metabolic process//response to chemical//methylation//secondary metabolic process//secondary metabolite catabolic process//cellular catabolic process//single-organism catabolic process//response to stimulus//response to cyclopentenone//toxin catabolic process//single-organism process//metabolic process//si…	GO:0005622//GO:0044424//GO:0005623//GO:0044464//GO:0043226//GO:0005575//GO:0005737//GO:0044444//GO:0005739//GO:0043231//GO:0043227//GO:0043229	intracellular//intracellular part//cell//cell part//organelle//cellular_component//cytoplasm//cytoplasmic part//mitochondrion//intracellular membrane-bounded organelle//membrane-bounded organelle//intracellular organelle	GO:0003824//GO:0008168//GO:0016740//GO:0003674//GO:0008757//GO:0016741	catalytic activity//methyltransferase activity//transferase activity//molecular_function//S-adenosylmethionine-dependent methyltransferase activity//transferase activity, transferring one-carbon groups	S-adenosyl-L-methionine-dependent methyltransferase-like protein	http://www.genome.jp/dbget-bin/www_bget?ath:AT2G41380	-	S-adenosyl-L-methionine-dependent methyltransferases superfamily protein [Source:TAIR;Acc:AT2G41380]
AT5G59780	5	-	24082197	24083431	1128	2818	14390	120.646	648.845	120.646	648.845	138.648	631.993	-2.1885	1.9429e-93	7.3644e-91	DOWN	GO:0009723//GO:0010035//GO:1901360//GO:1901576//GO:0009739//GO:0010243//GO:0044237//GO:0010033//GO:0071704//GO:0034645//GO:0033993//GO:0009725//GO:0018130//GO:0042221//GO:0016070//GO:0046483//GO:0009751//GO:0009753//GO:0044260//GO:0032774//GO:0010467//GO:1901362//GO:0006139//GO:0006351//GO:0090304//GO:0050896//GO:0009059//GO:1901700//GO:0009058//GO:0010200//GO:0009719//GO:0044238//GO:0008152//GO:…	response to ethylene//response to inorganic substance//organic cyclic compound metabolic process//organic substance biosynthetic process//response to gibberellin//response to organonitrogen compound//cellular metabolic process//response to organic substance//organic substance metabolic process//cellular macromolecule biosynthetic process//response to lipid//response to hormone//heterocycle biosyn…	GO:0044424//GO:0005622//GO:0005623//GO:0044464//GO:0043226//GO:0005575//GO:0043231//GO:0043229//GO:0005634//GO:0043227	intracellular part//intracellular//cell//cell part//organelle//cellular_component//intracellular membrane-bounded organelle//intracellular organelle//nucleus//membrane-bounded organelle	GO:0001071//GO:0003676//GO:0003682//GO:0044877//GO:0097159//GO:0003677//GO:0005488//GO:1901363//GO:0003674//GO:0003700	nucleic acid binding transcription factor activity//nucleic acid binding//chromatin binding//macromolecular complex binding//organic cyclic compound binding//DNA binding//binding//heterocyclic compound binding//molecular_function//transcription factor activity, sequence-specific DNA binding	MYB59; transcription factor MYB59; K09422 myb proto-oncogene protein, plant	http://www.genome.jp/dbget-bin/www_bget?ath:AT5G59780	MYB59	Transcription factor MYB59 [Source:UniProtKB/Swiss-Prot;Acc:Q4JL84]
AT3G56290	3	-	20878539	20879568	753	609	3088	36.6336	195.636	36.6336	195.636	29.9633	135.621	-2.1783	2.6784e-21	1.3351e-19	DOWN	GO:0031326//GO:0048522//GO:0060255//GO:0051173//GO:0090407//GO:0031328//GO:1901615//GO:0009657//GO:0050789//GO:1901360//GO:0010468//GO:1901576//GO:0006793//GO:0080090//GO:0006996//GO:0045935//GO:0006355//GO:0071704//GO:0034645//GO:0044237//GO:0019222//GO:1901617//GO:0016070//GO:0032958//GO:0046483//GO:0018130//GO:0031325//GO:0006066//GO:0044260//GO:0009658//GO:0009891//GO:0044283//GO:0065007//GO:…	regulation of cellular biosynthetic process//positive regulation of cellular process//regulation of macromolecule metabolic process//positive regulation of nitrogen compound metabolic process//organophosphate biosynthetic process//positive regulation of cellular biosynthetic process//organic hydroxy compound metabolic process//plastid organization//regulation of biological process//organic cyclic…	--	--	--	--	hypothetical protein	http://www.genome.jp/dbget-bin/www_bget?ath:AT3G56290	-	unknown protein; Has 39 Blast hits to 39 proteins in 15 species: Archae - 0; Bacteria - 0; Metazoa - 0; Fungi - 0; Plants - 39; Viruses - 0; Other Eukaryotes - 0 (source: NCBI BLink). [Source:TAIR;Acc:AT3G56290]
AT2G26690	2	-	11347147	11350993	2011	579	2918	13.0414	69.2212	13.0414	69.2212	28.4873	128.155	-2.1695	3.9097e-20	1.8054e-18	DOWN	GO:0050896//GO:0043436//GO:0042128//GO:0009753//GO:0006857//GO:0006082//GO:0042221//GO:0009611//GO:0009725//GO:0071704//GO:0010033//GO:0044237//GO:0071705//GO:0042126//GO:0006950//GO:0071702//GO:0015833//GO:0044710//GO:0044281//GO:0051234//GO:1902578//GO:0008150//GO:0001101//GO:0009987//GO:0006807//GO:0042886//GO:0044763//GO:0044699//GO:0008152//GO:0071941//GO:0009719//GO:1901700//GO:0006810//GO:…	response to stimulus//oxoacid metabolic process//nitrate assimilation//response to jasmonic acid//oligopeptide transport//organic acid metabolic process//response to chemical//response to wounding//response to hormone//organic substance metabolic process//response to organic substance//cellular metabolic process//nitrogen compound transport//nitrate metabolic process//response to stress//organic …	GO:0044425//GO:0016021//GO:0031224//GO:0005575//GO:0016020	membrane part//integral component of membrane//intrinsic component of membrane//cellular_component//membrane	GO:0022804//GO:0005215//GO:0015293//GO:0015291//GO:0022857//GO:0003674	active transmembrane transporter activity//transporter activity//symporter activity//secondary active transmembrane transporter activity//transmembrane transporter activity//molecular_function	nitrate transporter 1.4	http://www.genome.jp/dbget-bin/www_bget?ath:AT2G26690	NPF6.2	Protein NRT1/ PTR FAMILY 6.2 [Source:UniProtKB/Swiss-Prot;Acc:Q9SZY4]
AT5G10946	5	-	3455607	3457306	833	296	1489	16.0955	85.2738	16.0955	85.2738	14.5634	65.3952	-2.1668	5.3518e-11	1.2795e-09	DOWN	GO:0008150	biological_process	--	--	GO:0003674	molecular_function	hypothetical protein	http://www.genome.jp/dbget-bin/www_bget?ath:AT5G10946	-	unknown protein; FUNCTIONS IN: molecular_function unknown; INVOLVED IN: biological_process unknown; LOCATED IN: endomembrane system; Has 30201 Blast hits to 17322 proteins in 780 species: Archae - 12; Bacteria - 1396; Metazoa - 17338; Fungi - 3422; /.../ - 5037; Viruses - 0; Other Eukaryotes - 2996 (source: NCBI BLink). [Source:TAIR;Acc:AT5G10946]
AT5G47060	5	+	19116788	19118046	996	170	853	7.7312	40.856	7.7312	40.856	8.36413	37.4628	-2.1632	7.0024e-07	9.7552e-06	DOWN	GO:0008150	biological_process	--	--	--	--	hypothetical protein	http://www.genome.jp/dbget-bin/www_bget?ath:AT5G47060	-	Protein of unknown function (DUF581) [Source:TAIR;Acc:AT5G47060]
AT4G33260	4	-	16041067	16043457	1741	95	476	2.48303	13.1031	2.48303	13.1031	4.67407	20.9054	-2.1611	0.00021198	0.0017915	DOWN	GO:0016567//GO:0022402//GO:0071704//GO:0007049//GO:0044237//GO:0019538//GO:0006996//GO:0043412//GO:0006464//GO:0000280//GO:0044260//GO:1903047//GO:0000278//GO:0048285//GO:0036211//GO:1902589//GO:0070647//GO:0016043//GO:0044267//GO:0044238//GO:0008152//GO:0044699//GO:0071840//GO:0043170//GO:0032446//GO:0051301//GO:0044763//GO:0009987//GO:0008150//GO:0007067	protein ubiquitination//cell cycle process//organic substance metabolic process//cell cycle//cellular metabolic process//protein metabolic process//organelle organization//macromolecule modification//cellular protein modification process//nuclear division//cellular macromolecule metabolic process//mitotic cell cycle process//mitotic cell cycle//organelle fission//protein modification process//sin…	GO:0005622//GO:0044424//GO:0033597//GO:0044464//GO:0005623//GO:0043226//GO:0044428//GO:0005575//GO:0032991//GO:0043231//GO:0044422//GO:0043227//GO:0044446//GO:0043229//GO:0005634//GO:0043234	intracellular//intracellular part//mitotic checkpoint complex//cell part//cell//organelle//nuclear part//cellular_component//macromolecular complex//intracellular membrane-bounded organelle//organelle part//membrane-bounded organelle//intracellular organelle part//intracellular organelle//nucleus//protein complex	GO:0019899//GO:0005488//GO:0019900//GO:0003674//GO:0005515	enzyme binding//binding//kinase binding//molecular_function//protein binding	CDC20.1; cell division cycle 20.1, cofactor of APC complex; K03363 cell division cycle 20, cofactor of APC complex	http://www.genome.jp/dbget-bin/www_bget?ath:AT4G33270	CDC20-2	Cell division cycle 20.2, cofactor of APC complex [Source:UniProtKB/Swiss-Prot;Acc:Q9S7I8]
AT1G30040	1	+	10537648	10539831	1408	229	1138	7.56029	39.5689	7.56029	39.5689	11.267	49.9797	-2.1492	1.1229e-08	2.0308e-07	DOWN	GO:0044249//GO:0009686//GO:0044763//GO:0044255//GO:0016101//GO:0009628//GO:0009314//GO:0008150//GO:0009685//GO:0044281//GO:0009987//GO:0044710//GO:0006720//GO:0044711//GO:0009058//GO:0008152//GO:0044238//GO:0009416//GO:0044699//GO:0008610//GO:0019752//GO:0006082//GO:0044283//GO:0043436//GO:0008299//GO:0016114//GO:0050896//GO:0016053//GO:0006629//GO:0006721//GO:0010114//GO:1901576//GO:0046394//GO:…	cellular biosynthetic process//gibberellin biosynthetic process//single-organism cellular process//cellular lipid metabolic process//diterpenoid metabolic process//response to abiotic stimulus//response to radiation//biological_process//gibberellin metabolic process//small molecule metabolic process//cellular process//single-organism metabolic process//isoprenoid metabolic process//single-organis…	--	--	GO:0003674//GO:0046914//GO:0016706//GO:0043167//GO:0045543//GO:0016705//GO:0005488//GO:0005506//GO:0003824//GO:0043169//GO:0016491//GO:0051213//GO:0046872	molecular_function//transition metal ion binding//oxidoreductase activity, acting on paired donors, with incorporation or reduction of molecular oxygen, 2-oxoglutarate as one donor, and incorporation of one atom each of oxygen into both donors//ion binding//gibberellin 2-beta-dioxygenase activity//oxidoreductase activity, acting on paired donors, with incorporation or reduction of molecular oxyge…	GA2OX2; gibberellin 2-beta-dioxygenase 2; K04125 gibberellin 2-oxidase [EC:1.14.11.13]	http://www.genome.jp/dbget-bin/www_bget?ath:AT1G30040	GA2OX2	Gibberellin 2-beta-dioxygenase 2 [Source:UniProtKB/Swiss-Prot;Acc:Q9XFR9]
AT4G15550	4	-	8877590	8879327	1738	264	1302	6.88036	35.7378	6.88036	35.7378	12.989	57.1824	-2.1383	1.1134e-09	2.2994e-08	DOWN	GO:0019752//GO:0042221//GO:0006082//GO:0005996//GO:0043436//GO:0032787//GO:0050896//GO:0044723//GO:1901576//GO:0019585//GO:0006063//GO:0044237//GO:0071704//GO:0044763//GO:0009636//GO:0005975//GO:0009987//GO:0008150//GO:0044281//GO:0044710//GO:0009813//GO:0009058//GO:0008152//GO:0044238//GO:0044699//GO:0052696//GO:0052695//GO:0009812	carboxylic acid metabolic process//response to chemical//organic acid metabolic process//monosaccharide metabolic process//oxoacid metabolic process//monocarboxylic acid metabolic process//response to stimulus//single-organism carbohydrate metabolic process//organic substance biosynthetic process//glucuronate metabolic process//uronic acid metabolic process//cellular metabolic process//organic su…	GO:0005623//GO:0044464//GO:0043226//GO:0005622//GO:0044424//GO:0043231//GO:0043229//GO:0043227//GO:0005575	cell//cell part//organelle//intracellular//intracellular part//intracellular membrane-bounded organelle//intracellular organelle//membrane-bounded organelle//cellular_component	GO:0008194//GO:0016758//GO:0046527//GO:0003824//GO:0080043//GO:0035251//GO:0003674//GO:0080044//GO:0016757//GO:0016740	UDP-glycosyltransferase activity//transferase activity, transferring hexosyl groups//glucosyltransferase activity//catalytic activity//quercetin 3-O-glucosyltransferase activity//UDP-glucosyltransferase activity//molecular_function//quercetin 7-O-glucosyltransferase activity//transferase activity, transferring glycosyl groups//transferase activity	IAGLU; UDP-glucose:indole-3-acetate beta-D-glucosyltransferase	http://www.genome.jp/dbget-bin/www_bget?ath:AT4G15550	UGT75D1	UDP-glycosyltransferase 75D1 [Source:UniProtKB/Swiss-Prot;Acc:O23406]
AT5G28300	5	-	10292651	10295283	2180	196	956	4.07246	20.9203	4.07246	20.9203	9.64335	41.9864	-2.1223	1.9967e-07	3.0451e-06	DOWN	GO:0032774//GO:0010467//GO:0065007//GO:0031323//GO:1901362//GO:0006139//GO:0006351//GO:0045893//GO:0090304//GO:0010557//GO:0048518//GO:0018130//GO:0016070//GO:0046483//GO:0009891//GO:0031325//GO:0044260//GO:0045935//GO:0006355//GO:0050789//GO:1901360//GO:0010468//GO:1901576//GO:0080090//GO:0044237//GO:0019222//GO:0071704//GO:0034645//GO:0048522//GO:0031326//GO:0060255//GO:0051173//GO:0031328//GO:…	RNA biosynthetic process//gene expression//biological regulation//regulation of cellular metabolic process//organic cyclic compound biosynthetic process//nucleobase-containing compound metabolic process//transcription, DNA-templated//positive regulation of transcription, DNA-templated//nucleic acid metabolic process//positive regulation of macromolecule biosynthetic process//positive regulation o…	GO:0043226//GO:0005623//GO:0044464//GO:0044424//GO:0005622//GO:0043229//GO:0005634//GO:0043227//GO:0043231//GO:0005575	organelle//cell//cell part//intracellular part//intracellular//intracellular organelle//nucleus//membrane-bounded organelle//intracellular membrane-bounded organelle//cellular_component	GO:0044877//GO:0097159//GO:0043565//GO:0003677//GO:0005488//GO:0003676//GO:0003682//GO:0000975//GO:0005516//GO:0001071//GO:0001067//GO:0003700//GO:0005515//GO:0001158//GO:0003674//GO:0000976//GO:0044212//GO:1901363//GO:0035326	macromolecular complex binding//organic cyclic compound binding//sequence-specific DNA binding//DNA binding//binding//nucleic acid binding//chromatin binding//regulatory region DNA binding//calmodulin binding//nucleic acid binding transcription factor activity//regulatory region nucleic acid binding//transcription factor activity, sequence-specific DNA binding//protein binding//enhancer sequence-…	trihelix transcription factor GTL2	http://www.genome.jp/dbget-bin/www_bget?ath:AT5G28300	-	Trihelix transcription factor GTL2 [Source:UniProtKB/Swiss-Prot;Acc:Q8H181]
AT1G46768	1	-	17265701	17266536	836	168	819	9.10249	46.7352	9.10249	46.7352	8.26573	35.9696	-2.1216	1.496e-06	1.9681e-05	DOWN	GO:0007165//GO:1901700//GO:0010628//GO:0010556//GO:0009058//GO:0051254//GO:0019219//GO:0009719//GO:0009059//GO:0070887//GO:0009414//GO:0034654//GO:0034641//GO:0097659//GO:0044699//GO:0009266//GO:1903506//GO:0009889//GO:0008152//GO:0044238//GO:0009409//GO:0010604//GO:0044700//GO:0032870//GO:0009873//GO:0009755//GO:0044271//GO:0019438//GO:0009415//GO:0050794//GO:0009628//GO:0043170//GO:0009893//GO:…	signal transduction//response to oxygen-containing compound//positive regulation of gene expression//regulation of macromolecule biosynthetic process//biosynthetic process//positive regulation of RNA metabolic process//regulation of nucleobase-containing compound metabolic process//response to endogenous stimulus//macromolecule biosynthetic process//cellular response to chemical stimulus//respons…	GO:0005575//GO:0043231//GO:0043229//GO:0005634//GO:0043227//GO:0005622//GO:0044424//GO:0044464//GO:0005623//GO:0043226	cellular_component//intracellular membrane-bounded organelle//intracellular organelle//nucleus//membrane-bounded organelle//intracellular//intracellular part//cell part//cell//organelle	GO:1901363//GO:0003674//GO:0003700//GO:0001071//GO:0003676//GO:0005488//GO:0003677//GO:0097159	heterocyclic compound binding//molecular_function//transcription factor activity, sequence-specific DNA binding//nucleic acid binding transcription factor activity//nucleic acid binding//binding//DNA binding//organic cyclic compound binding	RAP2.1; ethylene-responsive transcription factor RAP2-1; K09286 EREBP-like factor	http://www.genome.jp/dbget-bin/www_bget?ath:AT1G46768	RAP2-1	Ethylene-responsive transcription factor RAP2-1 [Source:UniProtKB/Swiss-Prot;Acc:Q8LC30]
AT5G28640	5	-	10647570	10649892	1166	136	660	5.28321	27.003	5.28321	27.003	6.69131	28.9865	-2.115	1.6148e-05	0.00017385	DOWN	GO:0044767//GO:0031326//GO:0048366//GO:0060255//GO:0044707//GO:0048827//GO:0006355//GO:0050789//GO:1901360//GO:0010468//GO:1901576//GO:0080090//GO:0044237//GO:0019222//GO:0071704//GO:0034645//GO:0018130//GO:0016070//GO:0046483//GO:0044260//GO:0032774//GO:0010467//GO:0065007//GO:0031323//GO:1901362//GO:0006139//GO:0003002//GO:0006351//GO:0007275//GO:0090304//GO:0009059//GO:0007389//GO:0048367//GO:…	single-organism developmental process//regulation of cellular biosynthetic process//leaf development//regulation of macromolecule metabolic process//single-multicellular organism process//phyllome development//regulation of transcription, DNA-templated//regulation of biological process//organic cyclic compound metabolic process//regulation of gene expression//organic substance biosynthetic proces…	--	--	GO:0000988//GO:0003713//GO:0000989//GO:0003712//GO:0003674	transcription factor activity, protein binding//transcription coactivator activity//transcription factor activity, transcription factor binding//transcription cofactor activity//molecular_function	AN3; GRF1-interacting factor 1	http://www.genome.jp/dbget-bin/www_bget?ath:AT5G28640	GIF1	GRF1-interacting factor 1 [Source:UniProtKB/Swiss-Prot;Acc:Q8L8A5]
AT1G34060	1	-	12396420	12398369	1603	1752	8480	49.506	252.365	49.506	252.365	86.1998	372.432	-2.1112	8.2489e-54	1.3051e-51	DOWN	--	--	GO:0031224//GO:0016020//GO:0005575//GO:0044425//GO:0016021	intrinsic component of membrane//membrane//cellular_component//membrane part//integral component of membrane	GO:0016846//GO:0003674//GO:0016740//GO:1901363//GO:0097159//GO:0003824//GO:0005488//GO:0048037//GO:0043167//GO:0043168//GO:0016829//GO:0030170//GO:0008483//GO:0016769	carbon-sulfur lyase activity//molecular_function//transferase activity//heterocyclic compound binding//organic cyclic compound binding//catalytic activity//binding//cofactor binding//ion binding//anion binding//lyase activity//pyridoxal phosphate binding//transaminase activity//transferase activity, transferring nitrogenous groups	tryptophan aminotransferase-related protein 4	http://www.genome.jp/dbget-bin/www_bget?ath:AT1G34060	TAR4	Tryptophan aminotransferase-related protein 4 [Source:UniProtKB/Swiss-Prot;Acc:Q93Z38]
[truncated: 408 more rows]

## Sheet: up
Gene_id	chromosome	Strand	start	end	length	CEP1_readcount	WT_readcount	CEP1_fpkm	WT_fpkm	CEP1_group_fpkm	WT_group_fpkm	CEP1_readcount(CEP1vsWT)	WT_readcount(CEP1vsWT)	log2FoldChange(CEP1vsWT)	pval(CEP1vsWT)	padj(CEP1vsWT)	significant(CEP1vsWT)	biological_process	biological_process_description	cellular_component	cellular_component_description	molecular_function	molecular_function_description	KEGG AnnotInfo	KEGG url	Gene name	Gene description
[truncated: 975 more rows]
